# Supplementary material for: Modeling PrPSc Generation Through Deformed Templating
Source: Front Bioeng Biotechnol. 2020 Oct 6;8:590501. doi: 10.3389/fbioe.2020.590501 (PMC7573312; doi:10.3389/fbioe.2020.590501)
Supplement: Supplementary file 1 [file Presentation_1.zip]

Archive with 3 entries (2 files):
- Atomic_Coordinates/
- Atomic_Coordinates/moPrPSc.pdb
- __MACOSX/Atomic_Coordinates/._moPrPSc.pdb
