# Supplementary material for: Modeling PrPSc Generation Through Deformed Templating
Source: Front Bioeng Biotechnol. 2020 Oct 6;8:590501. doi: 10.3389/fbioe.2020.590501 (PMC7573312; doi:10.3389/fbioe.2020.590501)
Supplement: Supplementary file 1 [file Presentation_1.zip › Atomic_Coordinates/moPrPSc.pdb]

TITLE    DEFORMED-TEMPLATING-COMPATIBLE moPrPSc 4RBS Model                                                 
REMARK   G. Spagnolli, M. Rigoli, G.N. Inverardi, Y.B. Codeseira, E. Biasini, J.R. Requena                                             
SHEET    1   1 1 GLN    90  GLY    91  0
SHEET    2   2 1 GLY    93  THR    94  0
SHEET    3   3 1 LYS   105  ASN   107  0
SHEET    4   4 1 HIS   110  ALA   115  0
SHEET    5   5 1 VAL   120  VAL   121  0
SHEET    6   6 1 GLY   123  LEU   124  0
SHEET    7   7 1 HIS   139  ASP   143  0
SHEET    8   8 1 ASP   146  ASN   152  0
SHEET    9   9 1 ASN   158  VAL   160  0
SHEET   10  10 1 TYR   162  ARG   163  0
SHEET   11  11 1 ASN   180  GLN   185  0
SHEET   12  12 1 THR   187  LYS   193  0
SHEET   13  13 1 ASN   196  THR   198  0
SHEET   14  14 1 CYS   213  GLN   218  0
SHEET   15  15 1 GLU   220  TYR   224  0
ATOM      1  N   GLY    86      37.215  71.427  54.143  1.00  0.00           N
ATOM      2  CA  GLY    86      37.446  72.542  53.227  1.00  0.00           C
ATOM      3  C   GLY    86      37.762  72.016  51.850  1.00  0.00           C
ATOM      4  O   GLY    86      36.849  71.747  51.086  1.00  0.00           O
ATOM      5  N   GLY    87      39.052  71.858  51.560  1.00  0.00           N
ATOM      6  CA  GLY    87      39.626  71.661  50.235  1.00  0.00           C
ATOM      7  C   GLY    87      38.983  70.577  49.385  1.00  0.00           C
ATOM      8  O   GLY    87      38.719  69.470  49.873  1.00  0.00           O
ATOM      9  N   TRP    88      38.808  70.868  48.093  1.00  0.00           N
ATOM     10  CA  TRP    88      38.640  69.823  47.078  1.00  0.00           C
ATOM     11  CB  TRP    88      37.174  69.684  46.635  1.00  0.00           C
ATOM     12  CG  TRP    88      36.525  70.770  45.824  1.00  0.00           C
ATOM     13  CD1 TRP    88      35.654  71.683  46.305  1.00  0.00           C
ATOM     14  NE1 TRP    88      35.203  72.484  45.273  1.00  0.00           N
ATOM     15  CE2 TRP    88      35.763  72.133  44.075  1.00  0.00           C
ATOM     16  CZ2 TRP    88      35.605  72.630  42.766  1.00  0.00           C
ATOM     17  CH2 TRP    88      36.275  71.988  41.709  1.00  0.00           C
ATOM     18  CZ3 TRP    88      37.107  70.878  41.972  1.00  0.00           C
ATOM     19  CE3 TRP    88      37.268  70.410  43.293  1.00  0.00           C
ATOM     20  CD2 TRP    88      36.603  71.017  44.378  1.00  0.00           C
ATOM     21  C   TRP    88      39.621  69.952  45.920  1.00  0.00           C
ATOM     22  O   TRP    88      40.212  68.947  45.540  1.00  0.00           O
ATOM     23  N   GLY    89      39.866  71.130  45.358  1.00  0.00           N
ATOM     24  CA  GLY    89      40.733  71.298  44.182  1.00  0.00           C
ATOM     25  C   GLY    89      42.158  71.705  44.563  1.00  0.00           C
ATOM     26  O   GLY    89      42.390  72.860  44.911  1.00  0.00           O
ATOM     27  N   GLN    90      43.119  70.796  44.462  1.00  0.00           N
ATOM     28  CA  GLN    90      44.513  71.028  44.854  1.00  0.00           C
ATOM     29  CB  GLN    90      44.818  70.254  46.141  1.00  0.00           C
ATOM     30  CG  GLN    90      44.142  68.870  46.241  1.00  0.00           C
ATOM     31  CD  GLN    90      44.501  68.156  47.533  1.00  0.00           C
ATOM     32  OE1 GLN    90      44.078  68.543  48.604  1.00  0.00           O
ATOM     33  NE2 GLN    90      45.290  67.103  47.485  1.00  0.00           N
ATOM     34  C   GLN    90      45.472  70.717  43.700  1.00  0.00           C
ATOM     35  O   GLN    90      45.375  69.672  43.054  1.00  0.00           O
ATOM     36  N   GLY    91      46.419  71.620  43.416  1.00  0.00           N
ATOM     37  CA  GLY    91      47.406  71.463  42.358  1.00  0.00           C
ATOM     38  C   GLY    91      48.818  71.857  42.818  1.00  0.00           C
ATOM     39  O   GLY    91      48.990  72.898  43.454  1.00  0.00           O
ATOM     40  N   GLY    92      49.806  71.012  42.509  1.00  0.00           N
ATOM     41  CA  GLY    92      51.210  71.274  42.847  1.00  0.00           C
ATOM     42  C   GLY    92      51.422  71.372  44.357  1.00  0.00           C
ATOM     43  O   GLY    92      51.971  72.361  44.847  1.00  0.00           O
ATOM     44  N   GLY    93      50.918  70.387  45.095  1.00  0.00           N
ATOM     45  CA  GLY    93      51.034  70.321  46.554  1.00  0.00           C
ATOM     46  C   GLY    93      52.265  69.529  46.962  1.00  0.00           C
ATOM     47  O   GLY    93      52.298  68.308  46.759  1.00  0.00           O
ATOM     48  N   THR    94      53.264  70.198  47.529  1.00  0.00           N
ATOM     49  CA  THR    94      54.490  69.567  48.009  1.00  0.00           C
ATOM     50  CB  THR    94      55.763  70.188  47.385  1.00  0.00           C
ATOM     51  CG2 THR    94      57.089  69.688  47.959  1.00  0.00           C
ATOM     52  OG1 THR    94      55.839  70.079  45.985  1.00  0.00           O
ATOM     53  C   THR    94      54.470  69.488  49.532  1.00  0.00           C
ATOM     54  O   THR    94      54.480  70.492  50.230  1.00  0.00           O
ATOM     55  N   HIS    95      54.436  68.247  50.043  1.00  0.00           N
ATOM     56  CA  HIS    95      54.461  67.892  51.447  1.00  0.00           C
ATOM     57  CB  HIS    95      53.120  67.284  51.862  1.00  0.00           C
ATOM     58  CG  HIS    95      53.084  66.763  53.283  1.00  0.00           C
ATOM     59  ND1 HIS    95      52.321  65.676  53.717  1.00  0.00           N
ATOM     60  CE1 HIS    95      52.658  65.499  55.009  1.00  0.00           C
ATOM     61  NE2 HIS    95      53.555  66.412  55.400  1.00  0.00           N
ATOM     62  CD2 HIS    95      53.835  67.218  54.327  1.00  0.00           C
ATOM     63  C   HIS    95      55.651  66.958  51.697  1.00  0.00           C
ATOM     64  O   HIS    95      55.563  65.741  51.554  1.00  0.00           O
ATOM     65  N   ASN    96      56.796  67.545  52.046  1.00  0.00           N
ATOM     66  CA  ASN    96      58.035  66.828  52.328  1.00  0.00           C
ATOM     67  CB  ASN    96      58.923  66.787  51.062  1.00  0.00           C
ATOM     68  CG  ASN    96      60.009  65.727  51.085  1.00  0.00           C
ATOM     69  OD1 ASN    96      60.781  65.607  52.017  1.00  0.00           O
ATOM     70  ND2 ASN    96      60.070  64.885  50.088  1.00  0.00           N
ATOM     71  C   ASN    96      58.733  67.497  53.506  1.00  0.00           C
ATOM     72  O   ASN    96      58.520  68.685  53.766  1.00  0.00           O
ATOM     73  N   GLN    97      59.565  66.768  54.236  1.00  0.00           N
ATOM     74  CA  GLN    97      60.187  67.277  55.455  1.00  0.00           C
ATOM     75  CB  GLN    97      60.300  66.171  56.516  1.00  0.00           C
ATOM     76  CG  GLN    97      60.406  66.810  57.911  1.00  0.00           C
ATOM     77  CD  GLN    97      60.718  65.815  59.026  1.00  0.00           C
ATOM     78  OE1 GLN    97      60.947  64.628  58.828  1.00  0.00           O
ATOM     79  NE2 GLN    97      60.735  66.271  60.249  1.00  0.00           N
ATOM     80  C   GLN    97      61.522  67.978  55.180  1.00  0.00           C
ATOM     81  O   GLN    97      61.674  69.116  55.614  1.00  0.00           O
ATOM     82  N   TRP    98      62.462  67.351  54.470  1.00  0.00           N
ATOM     83  CA  TRP    98      63.833  67.851  54.334  1.00  0.00           C
ATOM     84  C   TRP    98      64.342  67.790  52.887  1.00  0.00           C
ATOM     85  O   TRP    98      64.498  66.700  52.328  1.00  0.00           O
ATOM     86  CB  TRP    98      64.748  67.018  55.212  1.00  0.00           C
ATOM     87  CG  TRP    98      64.524  67.168  56.698  1.00  0.00           C
ATOM     88  CD2 TRP    98      65.082  66.399  57.727  1.00  0.00           C
ATOM     89  CD1 TRP    98      63.744  68.070  57.309  1.00  0.00           C
ATOM     90  NE1 TRP    98      63.847  67.828  58.715  1.00  0.00           N
ATOM     91  CE2 TRP    98      64.658  66.819  58.915  1.00  0.00           C
ATOM     92  CZ2 TRP    98      65.041  66.251  60.136  1.00  0.00           C
ATOM     93  CH2 TRP    98      65.923  65.178  60.059  1.00  0.00           C
ATOM     94  CZ3 TRP    98      66.369  64.730  58.867  1.00  0.00           C
ATOM     95  CE3 TRP    98      65.971  65.320  57.650  1.00  0.00           C
ATOM     96  N   ASN    99      64.607  68.945  52.274  1.00  0.00           N
ATOM     97  CA  ASN    99      64.637  69.041  50.809  1.00  0.00           C
ATOM     98  CB  ASN    99      63.737  70.185  50.312  1.00  0.00           C
ATOM     99  CG  ASN    99      62.311  70.099  50.795  1.00  0.00           C
ATOM    100  OD1 ASN    99      61.830  69.113  51.325  1.00  0.00           O
ATOM    101  ND2 ASN    99      61.596  71.170  50.660  1.00  0.00           N
ATOM    102  C   ASN    99      66.010  69.154  50.148  1.00  0.00           C
ATOM    103  O   ASN    99      66.228  68.458  49.161  1.00  0.00           O
ATOM    104  N   LYS   100      66.904  70.049  50.578  1.00  0.00           N
ATOM    105  CA  LYS   100      68.286  70.194  50.069  1.00  0.00           C
ATOM    106  CB  LYS   100      68.530  71.648  49.579  1.00  0.00           C
ATOM    107  CG  LYS   100      67.935  71.988  48.196  1.00  0.00           C
ATOM    108  CD  LYS   100      68.835  73.011  47.473  1.00  0.00           C
ATOM    109  CE  LYS   100      68.166  73.539  46.207  1.00  0.00           C
ATOM    110  NZ  LYS   100      69.099  74.286  45.333  1.00  0.00           N
ATOM    111  C   LYS   100      69.336  69.641  51.076  1.00  0.00           C
ATOM    112  O   LYS   100      68.936  69.222  52.162  1.00  0.00           O
ATOM    113  N   PRO   101      70.650  69.596  50.710  1.00  0.00           N
ATOM    114  CD  PRO   101      71.242  70.116  49.464  1.00  0.00           C
ATOM    115  CG  PRO   101      72.578  69.412  49.232  1.00  0.00           C
ATOM    116  CB  PRO   101      72.987  69.084  50.650  1.00  0.00           C
ATOM    117  CA  PRO   101      71.665  68.710  51.300  1.00  0.00           C
ATOM    118  C   PRO   101      71.768  68.565  52.825  1.00  0.00           C
ATOM    119  O   PRO   101      71.708  69.538  53.562  1.00  0.00           O
ATOM    120  N   SER   102      71.996  67.341  53.315  1.00  0.00           N
ATOM    121  CA  SER   102      72.060  67.001  54.748  1.00  0.00           C
ATOM    122  CB  SER   102      70.642  66.838  55.295  1.00  0.00           C
ATOM    123  OG  SER   102      70.674  66.963  56.707  1.00  0.00           O
ATOM    124  C   SER   102      72.839  65.699  55.011  1.00  0.00           C
ATOM    125  O   SER   102      73.164  64.994  54.050  1.00  0.00           O
ATOM    126  N   LYS   103      73.102  65.348  56.281  1.00  0.00           N
ATOM    127  CA  LYS   103      73.342  63.967  56.758  1.00  0.00           C
ATOM    128  CB  LYS   103      74.766  63.470  56.444  1.00  0.00           C
ATOM    129  CG  LYS   103      75.955  64.216  57.074  1.00  0.00           C
ATOM    130  CD  LYS   103      77.087  63.215  57.327  1.00  0.00           C
ATOM    131  CE  LYS   103      78.284  63.814  58.046  1.00  0.00           C
ATOM    132  NZ  LYS   103      78.947  64.865  57.241  1.00  0.00           N
ATOM    133  C   LYS   103      72.957  63.768  58.242  1.00  0.00           C
ATOM    134  O   LYS   103      73.811  63.813  59.126  1.00  0.00           O
ATOM    135  N   PRO   104      71.662  63.660  58.575  1.00  0.00           N
ATOM    136  CD  PRO   104      70.550  63.680  57.644  1.00  0.00           C
ATOM    137  CG  PRO   104      69.335  64.104  58.464  1.00  0.00           C
ATOM    138  CB  PRO   104      69.919  64.734  59.723  1.00  0.00           C
ATOM    139  CA  PRO   104      71.179  63.897  59.946  1.00  0.00           C
ATOM    140  C   PRO   104      70.859  62.611  60.740  1.00  0.00           C
ATOM    141  O   PRO   104      70.575  61.557  60.154  1.00  0.00           O
ATOM    142  N   LYS   105      70.756  62.747  62.075  1.00  0.00           N
ATOM    143  CA  LYS   105      69.963  61.794  62.887  1.00  0.00           C
ATOM    144  CB  LYS   105      70.682  61.432  64.185  1.00  0.00           C
ATOM    145  CG  LYS   105      71.776  60.397  63.920  1.00  0.00           C
ATOM    146  CD  LYS   105      72.284  59.817  65.235  1.00  0.00           C
ATOM    147  CE  LYS   105      73.279  58.687  64.946  1.00  0.00           C
ATOM    148  NZ  LYS   105      73.580  57.923  66.172  1.00  0.00           N
ATOM    149  C   LYS   105      68.543  62.286  63.144  1.00  0.00           C
ATOM    150  O   LYS   105      68.362  63.337  63.768  1.00  0.00           O
ATOM    151  N   THR   106      67.530  61.509  62.743  1.00  0.00           N
ATOM    152  CA  THR   106      66.143  61.619  63.237  1.00  0.00           C
ATOM    153  CB  THR   106      65.009  61.461  62.207  1.00  0.00           C
ATOM    154  CG2 THR   106      64.788  62.653  61.327  1.00  0.00           C
ATOM    155  OG1 THR   106      65.156  60.371  61.332  1.00  0.00           O
ATOM    156  C   THR   106      65.849  60.582  64.295  1.00  0.00           C
ATOM    157  O   THR   106      66.182  59.396  64.144  1.00  0.00           O
ATOM    158  N   ASN   107      65.117  61.004  65.325  1.00  0.00           N
ATOM    159  CA  ASN   107      64.350  60.112  66.171  1.00  0.00           C
ATOM    160  CB  ASN   107      65.086  59.940  67.519  1.00  0.00           C
ATOM    161  CG  ASN   107      64.523  58.861  68.439  1.00  0.00           C
ATOM    162  OD1 ASN   107      64.820  58.824  69.636  1.00  0.00           O
ATOM    163  ND2 ASN   107      63.737  57.922  67.968  1.00  0.00           N
ATOM    164  C   ASN   107      62.925  60.664  66.256  1.00  0.00           C
ATOM    165  O   ASN   107      62.713  61.775  66.725  1.00  0.00           O
ATOM    166  N   LEU   108      61.966  59.914  65.710  1.00  0.00           N
ATOM    167  CA  LEU   108      60.539  60.223  65.683  1.00  0.00           C
ATOM    168  CB  LEU   108      60.025  60.304  64.224  1.00  0.00           C
ATOM    169  CG  LEU   108      60.834  61.213  63.275  1.00  0.00           C
ATOM    170  CD1 LEU   108      60.123  61.357  61.929  1.00  0.00           C
ATOM    171  CD2 LEU   108      61.019  62.632  63.772  1.00  0.00           C
ATOM    172  C   LEU   108      59.809  59.104  66.445  1.00  0.00           C
ATOM    173  O   LEU   108      60.341  58.000  66.527  1.00  0.00           O
ATOM    174  N   LYS   109      58.597  59.329  66.971  1.00  0.00           N
ATOM    175  CA  LYS   109      57.824  58.231  67.595  1.00  0.00           C
ATOM    176  CB  LYS   109      57.707  58.402  69.128  1.00  0.00           C
ATOM    177  CG  LYS   109      59.089  58.332  69.800  1.00  0.00           C
ATOM    178  CD  LYS   109      59.018  57.836  71.253  1.00  0.00           C
ATOM    179  CE  LYS   109      60.447  57.687  71.801  1.00  0.00           C
ATOM    180  NZ  LYS   109      60.535  56.645  72.847  1.00  0.00           N
ATOM    181  C   LYS   109      56.500  57.957  66.904  1.00  0.00           C
ATOM    182  O   LYS   109      56.182  56.795  66.677  1.00  0.00           O
ATOM    183  N   HIS   110      55.779  58.990  66.480  1.00  0.00           N
ATOM    184  CA  HIS   110      54.555  58.859  65.689  1.00  0.00           C
ATOM    185  CB  HIS   110      53.373  59.124  66.613  1.00  0.00           C
ATOM    186  CG  HIS   110      52.009  58.996  65.994  1.00  0.00           C
ATOM    187  ND1 HIS   110      51.102  57.966  66.262  1.00  0.00           N
ATOM    188  CE1 HIS   110      49.962  58.312  65.660  1.00  0.00           C
ATOM    189  NE2 HIS   110      50.101  59.479  65.016  1.00  0.00           N
ATOM    190  CD2 HIS   110      51.384  59.941  65.216  1.00  0.00           C
ATOM    191  C   HIS   110      54.584  59.824  64.498  1.00  0.00           C
ATOM    192  O   HIS   110      54.760  61.024  64.694  1.00  0.00           O
ATOM    193  N   VAL   111      54.412  59.305  63.291  1.00  0.00           N
ATOM    194  CA  VAL   111      54.392  60.065  62.036  1.00  0.00           C
ATOM    195  CB  VAL   111      55.623  59.713  61.173  1.00  0.00           C
ATOM    196  CG1 VAL   111      55.715  60.624  59.938  1.00  0.00           C
ATOM    197  CG2 VAL   111      56.943  59.871  61.945  1.00  0.00           C
ATOM    198  C   VAL   111      53.106  59.740  61.280  1.00  0.00           C
ATOM    199  O   VAL   111      52.945  58.648  60.757  1.00  0.00           O
ATOM    200  N   ALA   112      52.187  60.699  61.223  1.00  0.00           N
ATOM    201  CA  ALA   112      50.918  60.563  60.518  1.00  0.00           C
ATOM    202  CB  ALA   112      49.776  60.731  61.531  1.00  0.00           C
ATOM    203  C   ALA   112      50.830  61.567  59.360  1.00  0.00           C
ATOM    204  O   ALA   112      51.060  62.768  59.553  1.00  0.00           O
ATOM    205  N   GLY   113      50.477  61.070  58.173  1.00  0.00           N
ATOM    206  CA  GLY   113      50.138  61.885  57.011  1.00  0.00           C
ATOM    207  C   GLY   113      48.819  61.426  56.391  1.00  0.00           C
ATOM    208  O   GLY   113      48.544  60.225  56.326  1.00  0.00           O
ATOM    209  N   ALA   114      47.987  62.369  55.953  1.00  0.00           N
ATOM    210  CA  ALA   114      46.761  62.076  55.236  1.00  0.00           C
ATOM    211  CB  ALA   114      45.592  62.009  56.239  1.00  0.00           C
ATOM    212  C   ALA   114      46.455  63.075  54.100  1.00  0.00           C
ATOM    213  O   ALA   114      46.530  64.292  54.292  1.00  0.00           O
ATOM    214  N   ALA   115      45.959  62.538  52.981  1.00  0.00           N
ATOM    215  CA  ALA   115      45.185  63.236  51.968  1.00  0.00           C
ATOM    216  CB  ALA   115      45.860  63.035  50.616  1.00  0.00           C
ATOM    217  C   ALA   115      43.720  62.734  51.979  1.00  0.00           C
ATOM    218  O   ALA   115      43.479  61.528  52.143  1.00  0.00           O
ATOM    219  N   ALA   116      42.750  63.650  51.879  1.00  0.00           N
ATOM    220  CA  ALA   116      41.312  63.350  51.957  1.00  0.00           C
ATOM    221  CB  ALA   116      40.973  62.894  53.378  1.00  0.00           C
ATOM    222  C   ALA   116      40.271  64.317  51.327  1.00  0.00           C
ATOM    223  O   ALA   116      39.136  64.410  51.796  1.00  0.00           O
ATOM    224  N   ALA   117      40.675  65.104  50.337  1.00  0.00           N
ATOM    225  CA  ALA   117      40.150  66.403  49.906  1.00  0.00           C
ATOM    226  CB  ALA   117      41.347  67.344  49.668  1.00  0.00           C
ATOM    227  C   ALA   117      39.199  66.434  48.700  1.00  0.00           C
ATOM    228  O   ALA   117      37.974  66.435  48.852  1.00  0.00           O
ATOM    229  N   GLY   118      39.772  66.347  47.501  1.00  0.00           N
ATOM    230  CA  GLY   118      39.091  66.216  46.223  1.00  0.00           C
ATOM    231  C   GLY   118      40.090  66.007  45.088  1.00  0.00           C
ATOM    232  O   GLY   118      41.083  65.325  45.295  1.00  0.00           O
ATOM    233  N   ALA   119      39.841  66.569  43.898  1.00  0.00           N
ATOM    234  CA  ALA   119      40.677  66.439  42.701  1.00  0.00           C
ATOM    235  CB  ALA   119      39.980  67.196  41.566  1.00  0.00           C
ATOM    236  C   ALA   119      42.097  66.984  42.974  1.00  0.00           C
ATOM    237  O   ALA   119      42.298  68.187  43.197  1.00  0.00           O
ATOM    238  N   VAL   120      43.093  66.084  42.909  1.00  0.00           N
ATOM    239  CA  VAL   120      44.517  66.362  43.147  1.00  0.00           C
ATOM    240  CB  VAL   120      45.144  65.449  44.222  1.00  0.00           C
ATOM    241  CG1 VAL   120      46.458  66.062  44.746  1.00  0.00           C
ATOM    242  CG2 VAL   120      44.215  65.126  45.383  1.00  0.00           C
ATOM    243  C   VAL   120      45.325  66.151  41.886  1.00  0.00           C
ATOM    244  O   VAL   120      45.184  65.130  41.226  1.00  0.00           O
ATOM    245  N   VAL   121      46.238  67.091  41.602  1.00  0.00           N
ATOM    246  CA  VAL   121      47.238  66.938  40.540  1.00  0.00           C
ATOM    247  CB  VAL   121      46.857  67.740  39.282  1.00  0.00           C
ATOM    248  CG1 VAL   121      47.870  67.506  38.146  1.00  0.00           C
ATOM    249  CG2 VAL   121      45.466  67.358  38.759  1.00  0.00           C
ATOM    250  C   VAL   121      48.623  67.321  41.047  1.00  0.00           C
ATOM    251  O   VAL   121      48.816  68.401  41.601  1.00  0.00           O
ATOM    252  N   GLY   122      49.607  66.453  40.814  1.00  0.00           N
ATOM    253  CA  GLY   122      51.003  66.725  41.155  1.00  0.00           C
ATOM    254  C   GLY   122      51.237  66.833  42.669  1.00  0.00           C
ATOM    255  O   GLY   122      51.745  67.852  43.137  1.00  0.00           O
ATOM    256  N   GLY   123      50.817  65.814  43.417  1.00  0.00           N
ATOM    257  CA  GLY   123      51.009  65.751  44.871  1.00  0.00           C
ATOM    258  C   GLY   123      52.270  64.972  45.262  1.00  0.00           C
ATOM    259  O   GLY   123      52.372  63.779  44.977  1.00  0.00           O
ATOM    260  N   LEU   124      53.208  65.636  45.933  1.00  0.00           N
ATOM    261  CA  LEU   124      54.511  65.082  46.346  1.00  0.00           C
ATOM    262  CB  LEU   124      55.627  65.995  45.792  1.00  0.00           C
ATOM    263  CG  LEU   124      55.583  66.280  44.283  1.00  0.00           C
ATOM    264  CD1 LEU   124      56.780  67.152  43.908  1.00  0.00           C
ATOM    265  CD2 LEU   124      55.624  65.024  43.420  1.00  0.00           C
ATOM    266  C   LEU   124      54.562  64.950  47.873  1.00  0.00           C
ATOM    267  O   LEU   124      54.282  65.921  48.565  1.00  0.00           O
ATOM    268  N   GLY   125      54.873  63.760  48.399  1.00  0.00           N
ATOM    269  CA  GLY   125      54.497  63.359  49.766  1.00  0.00           C
ATOM    270  C   GLY   125      55.588  62.687  50.601  1.00  0.00           C
ATOM    271  O   GLY   125      55.268  61.826  51.424  1.00  0.00           O
ATOM    272  N   GLY   126      56.869  62.973  50.350  1.00  0.00           N
ATOM    273  CA  GLY   126      58.012  62.270  50.967  1.00  0.00           C
ATOM    274  C   GLY   126      58.493  62.759  52.338  1.00  0.00           C
ATOM    275  O   GLY   126      57.761  63.419  53.085  1.00  0.00           O
ATOM    276  N   TYR   127      59.754  62.434  52.659  1.00  0.00           N
ATOM    277  CA  TYR   127      60.432  62.878  53.893  1.00  0.00           C
ATOM    278  CB  TYR   127      60.431  61.747  54.923  1.00  0.00           C
ATOM    279  CG  TYR   127      59.056  61.232  55.302  1.00  0.00           C
ATOM    280  CD1 TYR   127      58.575  60.031  54.741  1.00  0.00           C
ATOM    281  CE1 TYR   127      57.298  59.540  55.088  1.00  0.00           C
ATOM    282  CZ  TYR   127      56.509  60.251  56.013  1.00  0.00           C
ATOM    283  OH  TYR   127      55.255  59.810  56.314  1.00  0.00           O
ATOM    284  CE2 TYR   127      57.015  61.421  56.613  1.00  0.00           C
ATOM    285  CD2 TYR   127      58.279  61.927  56.246  1.00  0.00           C
ATOM    286  C   TYR   127      61.863  63.392  53.659  1.00  0.00           C
ATOM    287  O   TYR   127      62.303  64.283  54.400  1.00  0.00           O
ATOM    288  N   MET   128      62.601  62.884  52.658  1.00  0.00           N
ATOM    289  CA  MET   128      63.935  63.374  52.294  1.00  0.00           C
ATOM    290  CB  MET   128      65.006  62.488  52.950  1.00  0.00           C
ATOM    291  CG  MET   128      66.416  63.062  52.768  1.00  0.00           C
ATOM    292  SD  MET   128      67.723  62.143  53.623  1.00  0.00           S
ATOM    293  CE  MET   128      67.406  62.597  55.347  1.00  0.00           C
ATOM    294  C   MET   128      64.091  63.442  50.767  1.00  0.00           C
ATOM    295  O   MET   128      64.115  62.424  50.087  1.00  0.00           O
ATOM    296  N   LEU   129      64.201  64.662  50.234  1.00  0.00           N
ATOM    297  CA  LEU   129      64.171  64.890  48.780  1.00  0.00           C
ATOM    298  CB  LEU   129      63.434  66.202  48.489  1.00  0.00           C
ATOM    299  CG  LEU   129      62.932  66.361  47.043  1.00  0.00           C
ATOM    300  CD1 LEU   129      61.709  65.484  46.754  1.00  0.00           C
ATOM    301  CD2 LEU   129      62.531  67.823  46.803  1.00  0.00           C
ATOM    302  C   LEU   129      65.594  64.838  48.199  1.00  0.00           C
ATOM    303  O   LEU   129      65.892  64.003  47.352  1.00  0.00           O
ATOM    304  N   GLY   130      66.452  65.742  48.648  1.00  0.00           N
ATOM    305  CA  GLY   130      67.843  65.869  48.291  1.00  0.00           C
ATOM    306  C   GLY   130      68.616  65.962  49.596  1.00  0.00           C
ATOM    307  O   GLY   130      68.283  66.783  50.444  1.00  0.00           O
ATOM    308  N   SER   131      69.608  65.094  49.812  1.00  0.00           N
ATOM    309  CA  SER   131      70.572  65.276  50.908  1.00  0.00           C
ATOM    310  CB  SER   131      70.271  64.430  52.143  1.00  0.00           C
ATOM    311  OG  SER   131      70.224  63.059  51.921  1.00  0.00           O
ATOM    312  C   SER   131      71.998  65.398  50.332  1.00  0.00           C
ATOM    313  O   SER   131      72.115  65.988  49.258  1.00  0.00           O
ATOM    314  N   ALA   132      73.061  65.013  51.032  1.00  0.00           N
ATOM    315  CA  ALA   132      74.484  65.296  50.719  1.00  0.00           C
ATOM    316  CB  ALA   132      75.285  64.135  51.334  1.00  0.00           C
ATOM    317  C   ALA   132      74.926  65.519  49.238  1.00  0.00           C
ATOM    318  O   ALA   132      74.548  64.768  48.337  1.00  0.00           O
ATOM    319  N   MET   133      75.783  66.533  48.989  1.00  0.00           N
ATOM    320  CA  MET   133      76.314  66.908  47.654  1.00  0.00           C
ATOM    321  CB  MET   133      75.580  68.163  47.144  1.00  0.00           C
ATOM    322  CG  MET   133      74.259  67.844  46.445  1.00  0.00           C
ATOM    323  SD  MET   133      73.416  69.331  45.855  1.00  0.00           S
ATOM    324  CE  MET   133      72.140  68.564  44.819  1.00  0.00           C
ATOM    325  C   MET   133      77.822  67.222  47.606  1.00  0.00           C
ATOM    326  O   MET   133      78.455  67.091  46.549  1.00  0.00           O
ATOM    327  N   SER   134      78.405  67.664  48.715  1.00  0.00           N
ATOM    328  CA  SER   134      79.808  68.066  48.894  1.00  0.00           C
ATOM    329  CB  SER   134      79.876  68.998  50.114  1.00  0.00           C
ATOM    330  OG  SER   134      79.442  68.316  51.273  1.00  0.00           O
ATOM    331  C   SER   134      80.627  66.781  49.196  1.00  0.00           C
ATOM    332  O   SER   134      80.175  65.680  48.893  1.00  0.00           O
ATOM    333  N   ARG   135      81.820  66.914  49.787  1.00  0.00           N
ATOM    334  CA  ARG   135      82.729  65.795  50.134  1.00  0.00           C
ATOM    335  CB  ARG   135      84.138  66.435  50.127  1.00  0.00           C
ATOM    336  CG  ARG   135      85.354  65.505  50.324  1.00  0.00           C
ATOM    337  CD  ARG   135      85.524  64.405  49.264  1.00  0.00           C
ATOM    338  NE  ARG   135      84.714  63.227  49.605  1.00  0.00           N
ATOM    339  CZ  ARG   135      85.137  61.985  49.746  1.00  0.00           C
ATOM    340  NH1 ARG   135      86.233  61.515  49.257  1.00  0.00           N
ATOM    341  NH2 ARG   135      84.422  61.157  50.449  1.00  0.00           N
ATOM    342  C   ARG   135      82.400  64.889  51.350  1.00  0.00           C
ATOM    343  O   ARG   135      82.442  63.673  51.156  1.00  0.00           O
ATOM    344  N   PRO   136      82.028  65.377  52.550  1.00  0.00           N
ATOM    345  CD  PRO   136      82.116  66.764  52.992  1.00  0.00           C
ATOM    346  CG  PRO   136      82.833  66.691  54.330  1.00  0.00           C
ATOM    347  CB  PRO   136      82.160  65.466  54.951  1.00  0.00           C
ATOM    348  CA  PRO   136      81.909  64.536  53.747  1.00  0.00           C
ATOM    349  C   PRO   136      80.586  63.729  53.849  1.00  0.00           C
ATOM    350  O   PRO   136      79.759  63.964  54.728  1.00  0.00           O
ATOM    351  N   MET   137      80.352  62.769  52.953  1.00  0.00           N
ATOM    352  CA  MET   137      79.048  62.100  52.740  1.00  0.00           C
ATOM    353  CB  MET   137      79.160  61.121  51.561  1.00  0.00           C
ATOM    354  CG  MET   137      79.510  61.763  50.212  1.00  0.00           C
ATOM    355  SD  MET   137      78.276  62.922  49.554  1.00  0.00           S
ATOM    356  CE  MET   137      78.517  64.339  50.658  1.00  0.00           C
ATOM    357  C   MET   137      78.411  61.384  53.958  1.00  0.00           C
ATOM    358  O   MET   137      77.201  61.193  53.979  1.00  0.00           O
ATOM    359  N   ILE   138      79.172  61.041  54.992  1.00  0.00           N
ATOM    360  CA  ILE   138      79.181  59.667  55.509  1.00  0.00           C
ATOM    361  CB  ILE   138      80.641  59.334  55.951  1.00  0.00           C
ATOM    362  CG2 ILE   138      81.150  60.364  56.982  1.00  0.00           C
ATOM    363  CG1 ILE   138      80.868  57.890  56.426  1.00  0.00           C
ATOM    364  CD1 ILE   138      82.328  57.422  56.396  1.00  0.00           C
ATOM    365  C   ILE   138      78.072  59.153  56.478  1.00  0.00           C
ATOM    366  O   ILE   138      77.999  57.940  56.602  1.00  0.00           O
ATOM    367  N   HIS   139      77.177  59.925  57.135  1.00  0.00           N
ATOM    368  CA  HIS   139      76.383  59.364  58.273  1.00  0.00           C
ATOM    369  CB  HIS   139      77.125  59.633  59.597  1.00  0.00           C
ATOM    370  CG  HIS   139      78.162  58.582  59.930  1.00  0.00           C
ATOM    371  ND1 HIS   139      77.869  57.258  60.274  1.00  0.00           N
ATOM    372  CE1 HIS   139      79.049  56.677  60.530  1.00  0.00           C
ATOM    373  NE2 HIS   139      80.053  57.554  60.372  1.00  0.00           N
ATOM    374  CD2 HIS   139      79.501  58.773  60.021  1.00  0.00           C
ATOM    375  C   HIS   139      74.915  59.800  58.423  1.00  0.00           C
ATOM    376  O   HIS   139      74.631  60.929  58.821  1.00  0.00           O
ATOM    377  N   PHE   140      73.973  58.863  58.222  1.00  0.00           N
ATOM    378  CA  PHE   140      72.519  59.046  58.353  1.00  0.00           C
ATOM    379  CB  PHE   140      71.856  58.849  56.986  1.00  0.00           C
ATOM    380  CG  PHE   140      72.088  59.933  55.964  1.00  0.00           C
ATOM    381  CD1 PHE   140      71.024  60.777  55.603  1.00  0.00           C
ATOM    382  CE1 PHE   140      71.213  61.766  54.622  1.00  0.00           C
ATOM    383  CZ  PHE   140      72.451  61.905  53.978  1.00  0.00           C
ATOM    384  CE2 PHE   140      73.524  61.067  54.348  1.00  0.00           C
ATOM    385  CD2 PHE   140      73.335  60.078  55.329  1.00  0.00           C
ATOM    386  C   PHE   140      71.912  58.017  59.322  1.00  0.00           C
ATOM    387  O   PHE   140      72.187  56.819  59.217  1.00  0.00           O
ATOM    388  N   GLY   141      71.019  58.451  60.209  1.00  0.00           N
ATOM    389  CA  GLY   141      70.277  57.551  61.114  1.00  0.00           C
ATOM    390  C   GLY   141      68.822  57.975  61.247  1.00  0.00           C
ATOM    391  O   GLY   141      68.532  59.117  61.598  1.00  0.00           O
ATOM    392  N   ASN   142      67.887  57.066  60.963  1.00  0.00           N
ATOM    393  CA  ASN   142      66.467  57.286  61.192  1.00  0.00           C
ATOM    394  CB  ASN   142      65.741  57.405  59.846  1.00  0.00           C
ATOM    395  CG  ASN   142      66.354  58.468  58.962  1.00  0.00           C
ATOM    396  OD1 ASN   142      66.163  59.667  59.145  1.00  0.00           O
ATOM    397  ND2 ASN   142      67.172  58.083  57.999  1.00  0.00           N
ATOM    398  C   ASN   142      65.917  56.198  62.139  1.00  0.00           C
ATOM    399  O   ASN   142      66.146  55.007  61.898  1.00  0.00           O
ATOM    400  N   ASP   143      65.295  56.593  63.249  1.00  0.00           N
ATOM    401  CA  ASP   143      64.790  55.709  64.310  1.00  0.00           C
ATOM    402  CB  ASP   143      65.756  55.790  65.516  1.00  0.00           C
ATOM    403  CG  ASP   143      65.575  54.721  66.598  1.00  0.00           C
ATOM    404  OD1 ASP   143      64.423  54.424  66.992  1.00  0.00           O
ATOM    405  OD2 ASP   143      66.599  54.181  67.076  1.00  0.00           O
ATOM    406  C   ASP   143      63.337  56.134  64.634  1.00  0.00           C
ATOM    407  O   ASP   143      63.133  57.144  65.310  1.00  0.00           O
ATOM    408  N   TRP   144      62.361  55.482  63.997  1.00  0.00           N
ATOM    409  CA  TRP   144      60.921  55.802  64.068  1.00  0.00           C
ATOM    410  CB  TRP   144      60.371  56.197  62.681  1.00  0.00           C
ATOM    411  CG  TRP   144      61.015  57.310  61.877  1.00  0.00           C
ATOM    412  CD1 TRP   144      62.139  58.014  62.161  1.00  0.00           C
ATOM    413  NE1 TRP   144      62.429  58.896  61.152  1.00  0.00           N
ATOM    414  CE2 TRP   144      61.466  58.854  60.169  1.00  0.00           C
ATOM    415  CZ2 TRP   144      61.274  59.596  58.986  1.00  0.00           C
ATOM    416  CH2 TRP   144      60.144  59.311  58.195  1.00  0.00           C
ATOM    417  CZ3 TRP   144      59.224  58.339  58.599  1.00  0.00           C
ATOM    418  CE3 TRP   144      59.415  57.629  59.806  1.00  0.00           C
ATOM    419  CD2 TRP   144      60.551  57.862  60.613  1.00  0.00           C
ATOM    420  C   TRP   144      60.150  54.605  64.640  1.00  0.00           C
ATOM    421  O   TRP   144      60.600  53.471  64.487  1.00  0.00           O
ATOM    422  N   GLU   145      58.982  54.805  65.261  1.00  0.00           N
ATOM    423  CA  GLU   145      58.195  53.676  65.828  1.00  0.00           C
ATOM    424  CB  GLU   145      57.943  53.869  67.332  1.00  0.00           C
ATOM    425  CG  GLU   145      59.202  54.057  68.196  1.00  0.00           C
ATOM    426  CD  GLU   145      59.985  52.757  68.489  1.00  0.00           C
ATOM    427  OE1 GLU   145      60.141  52.404  69.683  1.00  0.00           O
ATOM    428  OE2 GLU   145      60.554  52.142  67.558  1.00  0.00           O
ATOM    429  C   GLU   145      56.897  53.402  65.040  1.00  0.00           C
ATOM    430  O   GLU   145      56.621  52.251  64.704  1.00  0.00           O
ATOM    431  N   ASP   146      56.129  54.430  64.671  1.00  0.00           N
ATOM    432  CA  ASP   146      54.825  54.269  63.998  1.00  0.00           C
ATOM    433  CB  ASP   146      53.746  54.479  65.086  1.00  0.00           C
ATOM    434  CG  ASP   146      52.419  53.737  64.899  1.00  0.00           C
ATOM    435  OD1 ASP   146      52.238  52.970  63.923  1.00  0.00           O
ATOM    436  OD2 ASP   146      51.563  53.915  65.802  1.00  0.00           O
ATOM    437  C   ASP   146      54.715  55.271  62.842  1.00  0.00           C
ATOM    438  O   ASP   146      54.837  56.485  63.053  1.00  0.00           O
ATOM    439  N   ARG   147      54.540  54.793  61.599  1.00  0.00           N
ATOM    440  CA  ARG   147      54.381  55.652  60.430  1.00  0.00           C
ATOM    441  CB  ARG   147      55.711  55.855  59.688  1.00  0.00           C
ATOM    442  CG  ARG   147      56.427  54.536  59.382  1.00  0.00           C
ATOM    443  CD  ARG   147      57.552  54.670  58.360  1.00  0.00           C
ATOM    444  NE  ARG   147      57.040  55.165  57.070  1.00  0.00           N
ATOM    445  CZ  ARG   147      57.617  55.024  55.898  1.00  0.00           C
ATOM    446  NH1 ARG   147      58.716  54.360  55.715  1.00  0.00           N
ATOM    447  NH2 ARG   147      57.057  55.568  54.869  1.00  0.00           N
ATOM    448  C   ARG   147      53.199  55.234  59.565  1.00  0.00           C
ATOM    449  O   ARG   147      53.233  54.226  58.856  1.00  0.00           O
ATOM    450  N   TYR   148      52.175  56.085  59.579  1.00  0.00           N
ATOM    451  CA  TYR   148      50.934  55.952  58.807  1.00  0.00           C
ATOM    452  CB  TYR   148      49.722  56.308  59.681  1.00  0.00           C
ATOM    453  CG  TYR   148      49.469  55.502  60.929  1.00  0.00           C
ATOM    454  CD1 TYR   148      48.692  54.326  60.867  1.00  0.00           C
ATOM    455  CE1 TYR   148      48.337  53.642  62.045  1.00  0.00           C
ATOM    456  CZ  TYR   148      48.777  54.137  63.296  1.00  0.00           C
ATOM    457  OH  TYR   148      48.362  53.514  64.430  1.00  0.00           O
ATOM    458  CE2 TYR   148      49.580  55.294  63.367  1.00  0.00           C
ATOM    459  CD2 TYR   148      49.935  55.970  62.183  1.00  0.00           C
ATOM    460  C   TYR   148      50.951  56.906  57.614  1.00  0.00           C
ATOM    461  O   TYR   148      51.083  58.122  57.790  1.00  0.00           O
ATOM    462  N   TYR   149      50.706  56.397  56.410  1.00  0.00           N
ATOM    463  CA  TYR   149      50.313  57.202  55.245  1.00  0.00           C
ATOM    464  C   TYR   149      48.936  56.787  54.715  1.00  0.00           C
ATOM    465  O   TYR   149      48.627  55.599  54.632  1.00  0.00           O
ATOM    466  CB  TYR   149      51.335  57.168  54.132  1.00  0.00           C
ATOM    467  CG  TYR   149      50.725  57.753  52.881  1.00  0.00           C
ATOM    468  CD1 TYR   149      50.620  59.141  52.736  1.00  0.00           C
ATOM    469  CD2 TYR   149      50.263  56.906  51.866  1.00  0.00           C
ATOM    470  CE2 TYR   149      49.696  57.447  50.707  1.00  0.00           C
ATOM    471  CZ  TYR   149      49.592  58.836  50.561  1.00  0.00           C
ATOM    472  OH  TYR   149      49.041  59.362  49.434  1.00  0.00           O
ATOM    473  CE1 TYR   149      50.053  59.683  51.576  1.00  0.00           C
ATOM    474  N   ARG   150      48.117  57.776  54.347  1.00  0.00           N
ATOM    475  CA  ARG   150      46.800  57.571  53.728  1.00  0.00           C
ATOM    476  CB  ARG   150      45.686  57.721  54.779  1.00  0.00           C
ATOM    477  CG  ARG   150      45.663  56.627  55.843  1.00  0.00           C
ATOM    478  CD  ARG   150      44.481  56.872  56.792  1.00  0.00           C
ATOM    479  NE  ARG   150      44.405  55.824  57.815  1.00  0.00           N
ATOM    480  CZ  ARG   150      43.615  55.816  58.869  1.00  0.00           C
ATOM    481  NH1 ARG   150      42.723  56.739  59.080  1.00  0.00           N
ATOM    482  NH2 ARG   150      43.737  54.869  59.749  1.00  0.00           N
ATOM    483  C   ARG   150      46.518  58.551  52.601  1.00  0.00           C
ATOM    484  O   ARG   150      46.748  59.745  52.708  1.00  0.00           O
ATOM    485  N   GLU   151      45.823  58.028  51.608  1.00  0.00           N
ATOM    486  CA  GLU   151      44.836  58.760  50.826  1.00  0.00           C
ATOM    487  CB  GLU   151      45.330  58.768  49.373  1.00  0.00           C
ATOM    488  CG  GLU   151      44.567  59.664  48.400  1.00  0.00           C
ATOM    489  CD  GLU   151      43.110  59.233  48.242  1.00  0.00           C
ATOM    490  OE1 GLU   151      42.865  58.046  47.918  1.00  0.00           O
ATOM    491  OE2 GLU   151      42.246  60.099  48.460  1.00  0.00           O
ATOM    492  C   GLU   151      43.483  58.051  51.047  1.00  0.00           C
ATOM    493  O   GLU   151      43.436  56.832  50.986  1.00  0.00           O
ATOM    494  N   ASN   152      42.399  58.760  51.367  1.00  0.00           N
ATOM    495  CA  ASN   152      41.053  58.162  51.449  1.00  0.00           C
ATOM    496  CB  ASN   152      40.817  57.472  52.810  1.00  0.00           C
ATOM    497  CG  ASN   152      39.595  56.575  52.816  1.00  0.00           C
ATOM    498  OD1 ASN   152      39.122  56.078  51.807  1.00  0.00           O
ATOM    499  ND2 ASN   152      39.028  56.273  53.949  1.00  0.00           N
ATOM    500  C   ASN   152      39.965  59.213  51.229  1.00  0.00           C
ATOM    501  O   ASN   152      39.998  60.266  51.881  1.00  0.00           O
ATOM    502  N   MET   153      38.970  58.913  50.391  1.00  0.00           N
ATOM    503  CA  MET   153      37.869  59.844  50.083  1.00  0.00           C
ATOM    504  CB  MET   153      38.391  60.929  49.122  1.00  0.00           C
ATOM    505  CG  MET   153      38.974  60.340  47.839  1.00  0.00           C
ATOM    506  SD  MET   153      39.691  61.572  46.743  1.00  0.00           S
ATOM    507  CE  MET   153      40.604  60.445  45.650  1.00  0.00           C
ATOM    508  C   MET   153      36.630  59.156  49.491  1.00  0.00           C
ATOM    509  O   MET   153      36.680  58.013  49.047  1.00  0.00           O
ATOM    510  N   TYR   154      35.507  59.889  49.461  1.00  0.00           N
ATOM    511  CA  TYR   154      34.196  59.451  48.943  1.00  0.00           C
ATOM    512  CB  TYR   154      33.398  58.789  50.094  1.00  0.00           C
ATOM    513  CG  TYR   154      33.895  57.416  50.528  1.00  0.00           C
ATOM    514  CD1 TYR   154      33.628  56.303  49.712  1.00  0.00           C
ATOM    515  CE1 TYR   154      34.033  55.015  50.119  1.00  0.00           C
ATOM    516  CZ  TYR   154      34.719  54.844  51.339  1.00  0.00           C
ATOM    517  OH  TYR   154      35.093  53.591  51.734  1.00  0.00           O
ATOM    518  CE2 TYR   154      34.999  55.961  52.150  1.00  0.00           C
ATOM    519  CD2 TYR   154      34.584  57.251  51.740  1.00  0.00           C
ATOM    520  C   TYR   154      33.380  60.594  48.253  1.00  0.00           C
ATOM    521  O   TYR   154      32.153  60.619  48.357  1.00  0.00           O
ATOM    522  N   ARG   155      34.048  61.577  47.613  1.00  0.00           N
ATOM    523  CA  ARG   155      33.384  62.774  47.032  1.00  0.00           C
ATOM    524  CB  ARG   155      33.419  63.937  48.044  1.00  0.00           C
ATOM    525  CG  ARG   155      32.510  65.094  47.594  1.00  0.00           C
ATOM    526  CD  ARG   155      32.374  66.160  48.696  1.00  0.00           C
ATOM    527  NE  ARG   155      31.499  67.283  48.289  1.00  0.00           N
ATOM    528  CZ  ARG   155      30.272  67.529  48.691  1.00  0.00           C
ATOM    529  NH1 ARG   155      29.532  66.682  49.354  1.00  0.00           N
ATOM    530  NH2 ARG   155      29.732  68.680  48.440  1.00  0.00           N
ATOM    531  C   ARG   155      33.817  63.228  45.627  1.00  0.00           C
ATOM    532  O   ARG   155      33.059  63.053  44.682  1.00  0.00           O
ATOM    533  N   TYR   156      35.012  63.818  45.495  1.00  0.00           N
ATOM    534  CA  TYR   156      35.622  64.236  44.217  1.00  0.00           C
ATOM    535  CB  TYR   156      35.981  65.731  44.283  1.00  0.00           C
ATOM    536  CG  TYR   156      34.831  66.712  44.358  1.00  0.00           C
ATOM    537  CD1 TYR   156      34.060  66.968  43.210  1.00  0.00           C
ATOM    538  CE1 TYR   156      33.075  67.972  43.241  1.00  0.00           C
ATOM    539  CZ  TYR   156      32.863  68.726  44.412  1.00  0.00           C
ATOM    540  OH  TYR   156      31.928  69.702  44.429  1.00  0.00           O
ATOM    541  CE2 TYR   156      33.631  68.464  45.568  1.00  0.00           C
ATOM    542  CD2 TYR   156      34.613  67.447  45.538  1.00  0.00           C
ATOM    543  C   TYR   156      36.884  63.382  43.981  1.00  0.00           C
ATOM    544  O   TYR   156      37.944  63.761  44.478  1.00  0.00           O
ATOM    545  N   PRO   157      36.796  62.198  43.349  1.00  0.00           N
ATOM    546  CD  PRO   157      35.634  61.585  42.729  1.00  0.00           C
ATOM    547  CG  PRO   157      35.503  60.211  43.374  1.00  0.00           C
ATOM    548  CB  PRO   157      36.858  59.965  44.043  1.00  0.00           C
ATOM    549  CA  PRO   157      37.751  61.132  43.621  1.00  0.00           C
ATOM    550  C   PRO   157      38.706  60.886  42.450  1.00  0.00           C
ATOM    551  O   PRO   157      38.663  59.835  41.796  1.00  0.00           O
ATOM    552  N   ASN   158      39.557  61.862  42.155  1.00  0.00           N
ATOM    553  CA  ASN   158      40.483  61.918  41.023  1.00  0.00           C
ATOM    554  CB  ASN   158      39.913  62.924  40.008  1.00  0.00           C
ATOM    555  CG  ASN   158      38.456  62.735  39.610  1.00  0.00           C
ATOM    556  OD1 ASN   158      37.718  63.691  39.427  1.00  0.00           O
ATOM    557  ND2 ASN   158      37.948  61.532  39.468  1.00  0.00           N
ATOM    558  C   ASN   158      41.929  62.302  41.464  1.00  0.00           C
ATOM    559  O   ASN   158      42.189  63.451  41.819  1.00  0.00           O
ATOM    560  N   GLN   159      42.883  61.362  41.402  1.00  0.00           N
ATOM    561  CA  GLN   159      44.326  61.612  41.626  1.00  0.00           C
ATOM    562  CB  GLN   159      44.918  60.592  42.627  1.00  0.00           C
ATOM    563  CG  GLN   159      44.269  60.528  44.023  1.00  0.00           C
ATOM    564  CD  GLN   159      44.690  61.638  44.971  1.00  0.00           C
ATOM    565  OE1 GLN   159      45.689  62.310  44.782  1.00  0.00           O
ATOM    566  NE2 GLN   159      43.975  61.863  46.054  1.00  0.00           N
ATOM    567  C   GLN   159      45.106  61.490  40.302  1.00  0.00           C
ATOM    568  O   GLN   159      44.884  60.552  39.538  1.00  0.00           O
ATOM    569  N   VAL   160      46.057  62.402  40.054  1.00  0.00           N
ATOM    570  CA  VAL   160      47.010  62.342  38.923  1.00  0.00           C
ATOM    571  CB  VAL   160      46.612  63.297  37.779  1.00  0.00           C
ATOM    572  CG1 VAL   160      47.527  63.143  36.557  1.00  0.00           C
ATOM    573  CG2 VAL   160      45.180  63.065  37.291  1.00  0.00           C
ATOM    574  C   VAL   160      48.424  62.683  39.369  1.00  0.00           C
ATOM    575  O   VAL   160      48.610  63.708  40.025  1.00  0.00           O
ATOM    576  N   TYR   161      49.419  61.882  38.990  1.00  0.00           N
ATOM    577  CA  TYR   161      50.846  62.091  39.282  1.00  0.00           C
ATOM    578  CB  TYR   161      51.409  63.201  38.387  1.00  0.00           C
ATOM    579  CG  TYR   161      52.931  63.325  38.368  1.00  0.00           C
ATOM    580  CD1 TYR   161      53.686  62.668  37.377  1.00  0.00           C
ATOM    581  CE1 TYR   161      55.083  62.840  37.315  1.00  0.00           C
ATOM    582  CZ  TYR   161      55.721  63.691  38.234  1.00  0.00           C
ATOM    583  OH  TYR   161      57.054  63.942  38.153  1.00  0.00           O
ATOM    584  CE2 TYR   161      54.971  64.340  39.235  1.00  0.00           C
ATOM    585  CD2 TYR   161      53.591  64.150  39.303  1.00  0.00           C
ATOM    586  C   TYR   161      51.077  62.278  40.791  1.00  0.00           C
ATOM    587  O   TYR   161      51.324  63.384  41.281  1.00  0.00           O
ATOM    588  N   TYR   162      50.926  61.197  41.552  1.00  0.00           N
ATOM    589  CA  TYR   162      50.939  61.236  43.009  1.00  0.00           C
ATOM    590  CB  TYR   162      49.567  60.835  43.548  1.00  0.00           C
ATOM    591  CG  TYR   162      49.341  61.341  44.957  1.00  0.00           C
ATOM    592  CD1 TYR   162      49.137  62.717  45.164  1.00  0.00           C
ATOM    593  CE1 TYR   162      48.913  63.223  46.454  1.00  0.00           C
ATOM    594  CZ  TYR   162      48.927  62.340  47.556  1.00  0.00           C
ATOM    595  OH  TYR   162      48.738  62.855  48.802  1.00  0.00           O
ATOM    596  CE2 TYR   162      49.163  60.964  47.349  1.00  0.00           C
ATOM    597  CD2 TYR   162      49.362  60.469  46.043  1.00  0.00           C
ATOM    598  C   TYR   162      52.090  60.394  43.559  1.00  0.00           C
ATOM    599  O   TYR   162      52.193  59.208  43.280  1.00  0.00           O
ATOM    600  N   ARG   163      52.974  61.028  44.331  1.00  0.00           N
ATOM    601  CA  ARG   163      54.238  60.428  44.771  1.00  0.00           C
ATOM    602  CB  ARG   163      55.385  61.008  43.912  1.00  0.00           C
ATOM    603  CG  ARG   163      55.185  60.812  42.396  1.00  0.00           C
ATOM    604  CD  ARG   163      56.466  61.150  41.632  1.00  0.00           C
ATOM    605  NE  ARG   163      56.393  60.699  40.226  1.00  0.00           N
ATOM    606  CZ  ARG   163      57.383  60.191  39.511  1.00  0.00           C
ATOM    607  NH1 ARG   163      58.578  60.056  39.994  1.00  0.00           N
ATOM    608  NH2 ARG   163      57.192  59.806  38.281  1.00  0.00           N
ATOM    609  C   ARG   163      54.489  60.604  46.279  1.00  0.00           C
ATOM    610  O   ARG   163      55.247  61.498  46.662  1.00  0.00           O
ATOM    611  N   PRO   164      53.931  59.738  47.156  1.00  0.00           N
ATOM    612  CD  PRO   164      52.655  59.058  46.988  1.00  0.00           C
ATOM    613  CG  PRO   164      52.029  59.099  48.382  1.00  0.00           C
ATOM    614  CB  PRO   164      53.235  58.910  49.300  1.00  0.00           C
ATOM    615  CA  PRO   164      54.410  59.519  48.517  1.00  0.00           C
ATOM    616  C   PRO   164      55.662  58.619  48.483  1.00  0.00           C
ATOM    617  O   PRO   164      55.564  57.392  48.448  1.00  0.00           O
ATOM    618  N   VAL   165      56.853  59.236  48.442  1.00  0.00           N
ATOM    619  CA  VAL   165      58.138  58.516  48.311  1.00  0.00           C
ATOM    620  CB  VAL   165      58.705  58.581  46.866  1.00  0.00           C
ATOM    621  CG1 VAL   165      57.675  58.085  45.843  1.00  0.00           C
ATOM    622  CG2 VAL   165      59.138  59.979  46.413  1.00  0.00           C
ATOM    623  C   VAL   165      59.139  58.972  49.370  1.00  0.00           C
ATOM    624  O   VAL   165      59.483  60.149  49.432  1.00  0.00           O
ATOM    625  N   ASP   166      59.586  58.063  50.247  1.00  0.00           N
ATOM    626  CA  ASP   166      60.187  58.465  51.535  1.00  0.00           C
ATOM    627  CB  ASP   166      60.303  57.311  52.545  1.00  0.00           C
ATOM    628  CG  ASP   166      59.103  56.384  52.686  1.00  0.00           C
ATOM    629  OD1 ASP   166      57.954  56.804  52.422  1.00  0.00           O
ATOM    630  OD2 ASP   166      59.285  55.260  53.194  1.00  0.00           O
ATOM    631  C   ASP   166      61.566  59.118  51.416  1.00  0.00           C
ATOM    632  O   ASP   166      61.823  60.120  52.099  1.00  0.00           O
ATOM    633  N   GLN   167      62.438  58.555  50.579  1.00  0.00           N
ATOM    634  CA  GLN   167      63.793  59.050  50.337  1.00  0.00           C
ATOM    635  CB  GLN   167      64.833  58.218  51.117  1.00  0.00           C
ATOM    636  CG  GLN   167      64.573  58.247  52.635  1.00  0.00           C
ATOM    637  CD  GLN   167      65.713  57.717  53.483  1.00  0.00           C
ATOM    638  OE1 GLN   167      66.804  57.376  53.040  1.00  0.00           O
ATOM    639  NE2 GLN   167      65.533  57.651  54.785  1.00  0.00           N
ATOM    640  C   GLN   167      64.088  59.050  48.830  1.00  0.00           C
ATOM    641  O   GLN   167      64.194  57.988  48.205  1.00  0.00           O
ATOM    642  N   TYR   168      64.185  60.239  48.240  1.00  0.00           N
ATOM    643  CA  TYR   168      64.254  60.429  46.785  1.00  0.00           C
ATOM    644  CB  TYR   168      63.434  61.656  46.376  1.00  0.00           C
ATOM    645  CG  TYR   168      63.430  61.970  44.894  1.00  0.00           C
ATOM    646  CD1 TYR   168      63.149  60.973  43.948  1.00  0.00           C
ATOM    647  CE1 TYR   168      63.167  61.269  42.569  1.00  0.00           C
ATOM    648  CZ  TYR   168      63.457  62.579  42.146  1.00  0.00           C
ATOM    649  OH  TYR   168      63.415  62.858  40.822  1.00  0.00           O
ATOM    650  CE2 TYR   168      63.720  63.588  43.093  1.00  0.00           C
ATOM    651  CD2 TYR   168      63.711  63.282  44.469  1.00  0.00           C
ATOM    652  C   TYR   168      65.701  60.419  46.262  1.00  0.00           C
ATOM    653  O   TYR   168      66.067  59.453  45.611  1.00  0.00           O
ATOM    654  N   SER   169      66.530  61.419  46.544  1.00  0.00           N
ATOM    655  CA  SER   169      67.949  61.414  46.175  1.00  0.00           C
ATOM    656  CB  SER   169      68.222  61.983  44.774  1.00  0.00           C
ATOM    657  OG  SER   169      67.835  63.325  44.539  1.00  0.00           O
ATOM    658  C   SER   169      68.868  61.972  47.267  1.00  0.00           C
ATOM    659  O   SER   169      69.332  63.114  47.245  1.00  0.00           O
ATOM    660  N   ASN   170      69.198  61.113  48.227  1.00  0.00           N
ATOM    661  CA  ASN   170      70.040  61.467  49.366  1.00  0.00           C
ATOM    662  CB  ASN   170      70.112  60.278  50.355  1.00  0.00           C
ATOM    663  CG  ASN   170      68.796  59.865  50.991  1.00  0.00           C
ATOM    664  OD1 ASN   170      67.736  60.379  50.706  1.00  0.00           O
ATOM    665  ND2 ASN   170      68.864  58.861  51.829  1.00  0.00           N
ATOM    666  C   ASN   170      71.475  61.897  49.013  1.00  0.00           C
ATOM    667  O   ASN   170      72.176  62.400  49.885  1.00  0.00           O
ATOM    668  N   GLN   171      71.972  61.653  47.778  1.00  0.00           N
ATOM    669  CA  GLN   171      73.401  61.763  47.425  1.00  0.00           C
ATOM    670  CB  GLN   171      74.053  60.384  47.625  1.00  0.00           C
ATOM    671  CG  GLN   171      75.560  60.412  47.902  1.00  0.00           C
ATOM    672  CD  GLN   171      76.168  59.062  47.538  1.00  0.00           C
ATOM    673  OE1 GLN   171      75.955  58.052  48.194  1.00  0.00           O
ATOM    674  NE2 GLN   171      76.862  58.957  46.433  1.00  0.00           N
ATOM    675  C   GLN   171      73.645  62.232  45.972  1.00  0.00           C
ATOM    676  O   GLN   171      72.919  61.819  45.067  1.00  0.00           O
ATOM    677  N   ASN   172      74.746  62.966  45.769  1.00  0.00           N
ATOM    678  CA  ASN   172      75.418  63.216  44.478  1.00  0.00           C
ATOM    679  CB  ASN   172      76.375  64.407  44.712  1.00  0.00           C
ATOM    680  CG  ASN   172      77.206  64.808  43.503  1.00  0.00           C
ATOM    681  OD1 ASN   172      76.697  65.035  42.420  1.00  0.00           O
ATOM    682  ND2 ASN   172      78.512  64.850  43.636  1.00  0.00           N
ATOM    683  C   ASN   172      76.122  61.944  43.934  1.00  0.00           C
ATOM    684  O   ASN   172      76.124  60.897  44.587  1.00  0.00           O
ATOM    685  N   ASN   173      76.729  62.013  42.741  1.00  0.00           N
ATOM    686  CA  ASN   173      77.479  60.906  42.119  1.00  0.00           C
ATOM    687  CB  ASN   173      77.961  61.375  40.730  1.00  0.00           C
ATOM    688  CG  ASN   173      78.781  60.324  40.007  1.00  0.00           C
ATOM    689  OD1 ASN   173      79.935  60.074  40.314  1.00  0.00           O
ATOM    690  ND2 ASN   173      78.211  59.635  39.046  1.00  0.00           N
ATOM    691  C   ASN   173      78.616  60.367  43.012  1.00  0.00           C
ATOM    692  O   ASN   173      79.266  61.113  43.757  1.00  0.00           O
ATOM    693  N   PHE   174      78.830  59.050  42.961  1.00  0.00           N
ATOM    694  CA  PHE   174      79.528  58.246  43.978  1.00  0.00           C
ATOM    695  CB  PHE   174      79.160  56.777  43.768  1.00  0.00           C
ATOM    696  CG  PHE   174      77.699  56.515  44.040  1.00  0.00           C
ATOM    697  CD1 PHE   174      77.301  56.097  45.317  1.00  0.00           C
ATOM    698  CE1 PHE   174      75.945  55.980  45.630  1.00  0.00           C
ATOM    699  CZ  PHE   174      74.968  56.218  44.648  1.00  0.00           C
ATOM    700  CE2 PHE   174      75.362  56.591  43.347  1.00  0.00           C
ATOM    701  CD2 PHE   174      76.731  56.743  43.054  1.00  0.00           C
ATOM    702  C   PHE   174      81.040  58.438  44.051  1.00  0.00           C
ATOM    703  O   PHE   174      81.729  58.576  43.043  1.00  0.00           O
ATOM    704  N   VAL   175      81.553  58.369  45.289  1.00  0.00           N
ATOM    705  CA  VAL   175      82.960  58.589  45.662  1.00  0.00           C
ATOM    706  CB  VAL   175      83.105  59.862  46.552  1.00  0.00           C
ATOM    707  CG1 VAL   175      84.536  60.414  46.511  1.00  0.00           C
ATOM    708  CG2 VAL   175      82.170  61.014  46.156  1.00  0.00           C
ATOM    709  C   VAL   175      83.532  57.343  46.353  1.00  0.00           C
ATOM    710  O   VAL   175      82.793  56.481  46.842  1.00  0.00           O
ATOM    711  N   HIS   176      84.853  57.246  46.435  1.00  0.00           N
ATOM    712  CA  HIS   176      85.594  56.092  46.962  1.00  0.00           C
ATOM    713  CB  HIS   176      87.065  56.295  46.606  1.00  0.00           C
ATOM    714  CG  HIS   176      87.678  57.522  47.245  1.00  0.00           C
ATOM    715  ND1 HIS   176      87.779  58.784  46.660  1.00  0.00           N
ATOM    716  CE1 HIS   176      88.325  59.570  47.595  1.00  0.00           C
ATOM    717  NE2 HIS   176      88.564  58.878  48.716  1.00  0.00           N
ATOM    718  CD2 HIS   176      88.157  57.580  48.516  1.00  0.00           C
ATOM    719  C   HIS   176      85.423  55.785  48.468  1.00  0.00           C
ATOM    720  O   HIS   176      85.815  54.691  48.889  1.00  0.00           O
ATOM    721  N   ASP   177      84.845  56.683  49.269  1.00  0.00           N
ATOM    722  CA  ASP   177      84.371  56.422  50.638  1.00  0.00           C
ATOM    723  CB  ASP   177      84.736  57.548  51.615  1.00  0.00           C
ATOM    724  CG  ASP   177      86.145  58.114  51.508  1.00  0.00           C
ATOM    725  OD1 ASP   177      87.093  57.519  52.071  1.00  0.00           O
ATOM    726  OD2 ASP   177      86.289  59.238  50.967  1.00  0.00           O
ATOM    727  C   ASP   177      82.849  56.228  50.681  1.00  0.00           C
ATOM    728  O   ASP   177      82.127  56.844  49.882  1.00  0.00           O
ATOM    729  N   CYS   178      82.319  55.442  51.634  1.00  0.00           N
ATOM    730  CA  CYS   178      80.878  55.211  51.738  1.00  0.00           C
ATOM    731  CB  CYS   178      80.555  53.830  52.346  1.00  0.00           C
ATOM    732  SG  CYS   178      80.245  53.726  54.143  1.00  0.00           S
ATOM    733  C   CYS   178      80.087  56.359  52.388  1.00  0.00           C
ATOM    734  O   CYS   178      80.628  57.183  53.133  1.00  0.00           O
ATOM    735  N   VAL   179      78.773  56.363  52.166  1.00  0.00           N
ATOM    736  CA  VAL   179      77.792  56.875  53.131  1.00  0.00           C
ATOM    737  CB  VAL   179      76.860  57.972  52.597  1.00  0.00           C
ATOM    738  CG1 VAL   179      76.127  57.630  51.299  1.00  0.00           C
ATOM    739  CG2 VAL   179      75.784  58.378  53.599  1.00  0.00           C
ATOM    740  C   VAL   179      77.059  55.720  53.795  1.00  0.00           C
ATOM    741  O   VAL   179      76.624  54.777  53.150  1.00  0.00           O
ATOM    742  N   ASN   180      76.962  55.817  55.115  1.00  0.00           N
ATOM    743  CA  ASN   180      76.469  54.839  56.052  1.00  0.00           C
ATOM    744  CB  ASN   180      77.503  54.768  57.193  1.00  0.00           C
ATOM    745  CG  ASN   180      77.316  53.593  58.135  1.00  0.00           C
ATOM    746  OD1 ASN   180      76.289  52.936  58.161  1.00  0.00           O
ATOM    747  ND2 ASN   180      78.322  53.279  58.907  1.00  0.00           N
ATOM    748  C   ASN   180      75.059  55.236  56.508  1.00  0.00           C
ATOM    749  O   ASN   180      74.860  56.322  57.071  1.00  0.00           O
ATOM    750  N   ILE   181      74.080  54.370  56.267  1.00  0.00           N
ATOM    751  CA  ILE   181      72.652  54.654  56.462  1.00  0.00           C
ATOM    752  CB  ILE   181      71.919  54.848  55.119  1.00  0.00           C
ATOM    753  CG2 ILE   181      70.464  55.311  55.364  1.00  0.00           C
ATOM    754  CG1 ILE   181      72.675  55.838  54.198  1.00  0.00           C
ATOM    755  CD1 ILE   181      72.041  56.056  52.823  1.00  0.00           C
ATOM    756  C   ILE   181      72.029  53.523  57.288  1.00  0.00           C
ATOM    757  O   ILE   181      72.116  52.355  56.922  1.00  0.00           O
ATOM    758  N   THR   182      71.343  53.887  58.373  1.00  0.00           N
ATOM    759  CA  THR   182      70.520  52.961  59.167  1.00  0.00           C
ATOM    760  CB  THR   182      71.153  52.633  60.535  1.00  0.00           C
ATOM    761  CG2 THR   182      70.168  52.373  61.681  1.00  0.00           C
ATOM    762  OG1 THR   182      71.865  51.420  60.447  1.00  0.00           O
ATOM    763  C   THR   182      69.091  53.487  59.285  1.00  0.00           C
ATOM    764  O   THR   182      68.870  54.644  59.665  1.00  0.00           O
ATOM    765  N   ILE   183      68.127  52.620  58.981  1.00  0.00           N
ATOM    766  CA  ILE   183      66.695  52.832  59.172  1.00  0.00           C
ATOM    767  CB  ILE   183      65.974  52.794  57.797  1.00  0.00           C
ATOM    768  CG2 ILE   183      64.449  52.816  57.985  1.00  0.00           C
ATOM    769  CG1 ILE   183      66.443  53.988  56.927  1.00  0.00           C
ATOM    770  CD1 ILE   183      65.921  53.955  55.482  1.00  0.00           C
ATOM    771  C   ILE   183      66.192  51.781  60.168  1.00  0.00           C
ATOM    772  O   ILE   183      66.308  50.579  59.909  1.00  0.00           O
ATOM    773  N   LYS   184      65.609  52.218  61.289  1.00  0.00           N
ATOM    774  CA  LYS   184      64.867  51.405  62.262  1.00  0.00           C
ATOM    775  CB  LYS   184      65.490  51.476  63.675  1.00  0.00           C
ATOM    776  CG  LYS   184      64.520  50.976  64.770  1.00  0.00           C
ATOM    777  CD  LYS   184      65.143  50.973  66.163  1.00  0.00           C
ATOM    778  CE  LYS   184      64.108  50.796  67.286  1.00  0.00           C
ATOM    779  NZ  LYS   184      63.228  51.977  67.463  1.00  0.00           N
ATOM    780  C   LYS   184      63.429  51.898  62.309  1.00  0.00           C
ATOM    781  O   LYS   184      63.199  53.049  62.680  1.00  0.00           O
ATOM    782  N   GLN   185      62.488  51.028  61.960  1.00  0.00           N
ATOM    783  CA  GLN   185      61.044  51.296  62.000  1.00  0.00           C
ATOM    784  CB  GLN   185      60.519  51.550  60.565  1.00  0.00           C
ATOM    785  CG  GLN   185      61.192  52.797  59.963  1.00  0.00           C
ATOM    786  CD  GLN   185      60.772  53.232  58.557  1.00  0.00           C
ATOM    787  OE1 GLN   185      60.062  52.586  57.798  1.00  0.00           O
ATOM    788  NE2 GLN   185      61.213  54.396  58.124  1.00  0.00           N
ATOM    789  C   GLN   185      60.352  50.146  62.754  1.00  0.00           C
ATOM    790  O   GLN   185      60.912  49.043  62.849  1.00  0.00           O
ATOM    791  N   HIS   186      59.174  50.360  63.341  1.00  0.00           N
ATOM    792  CA  HIS   186      58.435  49.299  64.063  1.00  0.00           C
ATOM    793  CB  HIS   186      58.384  49.626  65.559  1.00  0.00           C
ATOM    794  CG  HIS   186      57.481  48.703  66.334  1.00  0.00           C
ATOM    795  ND1 HIS   186      57.839  47.464  66.841  1.00  0.00           N
ATOM    796  CE1 HIS   186      56.704  46.938  67.344  1.00  0.00           C
ATOM    797  NE2 HIS   186      55.683  47.796  67.189  1.00  0.00           N
ATOM    798  CD2 HIS   186      56.150  48.914  66.541  1.00  0.00           C
ATOM    799  C   HIS   186      57.089  48.967  63.411  1.00  0.00           C
ATOM    800  O   HIS   186      56.834  47.794  63.134  1.00  0.00           O
ATOM    801  N   THR   187      56.270  49.956  63.043  1.00  0.00           N
ATOM    802  CA  THR   187      55.089  49.751  62.186  1.00  0.00           C
ATOM    803  CB  THR   187      53.767  49.754  62.988  1.00  0.00           C
ATOM    804  CG2 THR   187      52.545  49.484  62.115  1.00  0.00           C
ATOM    805  OG1 THR   187      53.764  48.727  63.952  1.00  0.00           O
ATOM    806  C   THR   187      55.071  50.769  61.056  1.00  0.00           C
ATOM    807  O   THR   187      55.285  51.968  61.269  1.00  0.00           O
ATOM    808  N   VAL   188      54.851  50.268  59.843  1.00  0.00           N
ATOM    809  CA  VAL   188      54.768  51.052  58.607  1.00  0.00           C
ATOM    810  CB  VAL   188      56.001  50.806  57.707  1.00  0.00           C
ATOM    811  CG1 VAL   188      55.985  51.784  56.533  1.00  0.00           C
ATOM    812  CG2 VAL   188      57.317  50.923  58.499  1.00  0.00           C
ATOM    813  C   VAL   188      53.498  50.681  57.875  1.00  0.00           C
ATOM    814  O   VAL   188      53.390  49.575  57.338  1.00  0.00           O
ATOM    815  N   THR   189      52.528  51.597  57.856  1.00  0.00           N
ATOM    816  CA  THR   189      51.248  51.393  57.173  1.00  0.00           C
ATOM    817  CB  THR   189      50.043  51.491  58.129  1.00  0.00           C
ATOM    818  CG2 THR   189      48.762  51.032  57.444  1.00  0.00           C
ATOM    819  OG1 THR   189      50.199  50.650  59.244  1.00  0.00           O
ATOM    820  C   THR   189      51.091  52.401  56.042  1.00  0.00           C
ATOM    821  O   THR   189      51.159  53.613  56.254  1.00  0.00           O
ATOM    822  N   THR   190      50.773  51.910  54.848  1.00  0.00           N
ATOM    823  CA  THR   190      50.402  52.717  53.680  1.00  0.00           C
ATOM    824  CB  THR   190      51.482  52.652  52.587  1.00  0.00           C
ATOM    825  CG2 THR   190      51.258  53.717  51.512  1.00  0.00           C
ATOM    826  OG1 THR   190      52.756  52.947  53.124  1.00  0.00           O
ATOM    827  C   THR   190      49.041  52.284  53.156  1.00  0.00           C
ATOM    828  O   THR   190      48.751  51.088  53.035  1.00  0.00           O
ATOM    829  N   THR   191      48.168  53.247  52.852  1.00  0.00           N
ATOM    830  CA  THR   191      46.834  52.986  52.289  1.00  0.00           C
ATOM    831  CB  THR   191      45.741  52.988  53.380  1.00  0.00           C
ATOM    832  CG2 THR   191      44.553  52.117  53.002  1.00  0.00           C
ATOM    833  OG1 THR   191      46.142  52.480  54.638  1.00  0.00           O
ATOM    834  C   THR   191      46.509  54.063  51.247  1.00  0.00           C
ATOM    835  O   THR   191      46.900  55.215  51.391  1.00  0.00           O
ATOM    836  N   THR   192      45.762  53.716  50.196  1.00  0.00           N
ATOM    837  CA  THR   192      45.262  54.710  49.228  1.00  0.00           C
ATOM    838  CB  THR   192      46.335  54.992  48.166  1.00  0.00           C
ATOM    839  CG2 THR   192      46.794  53.787  47.365  1.00  0.00           C
ATOM    840  OG1 THR   192      45.980  56.008  47.265  1.00  0.00           O
ATOM    841  C   THR   192      43.904  54.239  48.703  1.00  0.00           C
ATOM    842  O   THR   192      43.773  53.079  48.329  1.00  0.00           O
ATOM    843  N   LYS   193      42.873  55.097  48.787  1.00  0.00           N
ATOM    844  CA  LYS   193      41.454  54.709  48.640  1.00  0.00           C
ATOM    845  CB  LYS   193      40.893  54.227  49.997  1.00  0.00           C
ATOM    846  CG  LYS   193      41.383  52.850  50.452  1.00  0.00           C
ATOM    847  CD  LYS   193      40.608  52.253  51.651  1.00  0.00           C
ATOM    848  CE  LYS   193      40.710  53.143  52.907  1.00  0.00           C
ATOM    849  NZ  LYS   193      40.045  52.540  54.081  1.00  0.00           N
ATOM    850  C   LYS   193      40.612  55.860  48.053  1.00  0.00           C
ATOM    851  O   LYS   193      39.813  56.488  48.745  1.00  0.00           O
ATOM    852  N   GLY   194      40.755  56.088  46.742  1.00  0.00           N
ATOM    853  CA  GLY   194      40.094  57.154  46.005  1.00  0.00           C
ATOM    854  C   GLY   194      38.889  56.668  45.210  1.00  0.00           C
ATOM    855  O   GLY   194      37.993  56.038  45.762  1.00  0.00           O
ATOM    856  N   GLU   195      38.865  56.958  43.903  1.00  0.00           N
ATOM    857  CA  GLU   195      38.079  56.161  42.950  1.00  0.00           C
ATOM    858  CB  GLU   195      36.603  56.597  42.893  1.00  0.00           C
ATOM    859  CG  GLU   195      35.701  55.451  42.408  1.00  0.00           C
ATOM    860  CD  GLU   195      34.248  55.520  42.922  1.00  0.00           C
ATOM    861  OE1 GLU   195      33.310  55.544  42.096  1.00  0.00           O
ATOM    862  OE2 GLU   195      34.021  55.495  44.155  1.00  0.00           O
ATOM    863  C   GLU   195      38.706  56.095  41.527  1.00  0.00           C
ATOM    864  O   GLU   195      38.612  55.042  40.897  1.00  0.00           O
ATOM    865  N   ASN   196      39.421  57.152  41.096  1.00  0.00           N
ATOM    866  CA  ASN   196      40.212  57.231  39.856  1.00  0.00           C
ATOM    867  CB  ASN   196      39.470  58.109  38.825  1.00  0.00           C
ATOM    868  CG  ASN   196      38.225  57.449  38.280  1.00  0.00           C
ATOM    869  OD1 ASN   196      37.101  57.849  38.538  1.00  0.00           O
ATOM    870  ND2 ASN   196      38.401  56.415  37.491  1.00  0.00           N
ATOM    871  C   ASN   196      41.656  57.732  40.119  1.00  0.00           C
ATOM    872  O   ASN   196      41.870  58.920  40.362  1.00  0.00           O
ATOM    873  N   PHE   197      42.646  56.848  40.050  1.00  0.00           N
ATOM    874  CA  PHE   197      44.086  57.129  40.189  1.00  0.00           C
ATOM    875  CB  PHE   197      44.729  56.124  41.170  1.00  0.00           C
ATOM    876  CG  PHE   197      44.276  56.090  42.608  1.00  0.00           C
ATOM    877  CD1 PHE   197      43.639  57.184  43.228  1.00  0.00           C
ATOM    878  CE1 PHE   197      43.364  57.161  44.604  1.00  0.00           C
ATOM    879  CZ  PHE   197      43.677  56.026  45.364  1.00  0.00           C
ATOM    880  CE2 PHE   197      44.275  54.913  44.752  1.00  0.00           C
ATOM    881  CD2 PHE   197      44.582  54.944  43.383  1.00  0.00           C
ATOM    882  C   PHE   197      44.828  57.015  38.854  1.00  0.00           C
ATOM    883  O   PHE   197      44.625  56.046  38.114  1.00  0.00           O
ATOM    884  N   THR   198      45.779  57.911  38.594  1.00  0.00           N
ATOM    885  CA  THR   198      46.710  57.834  37.453  1.00  0.00           C
ATOM    886  CB  THR   198      46.204  58.719  36.300  1.00  0.00           C
ATOM    887  CG2 THR   198      47.246  59.036  35.225  1.00  0.00           C
ATOM    888  OG1 THR   198      45.161  58.030  35.645  1.00  0.00           O
ATOM    889  C   THR   198      48.134  58.216  37.896  1.00  0.00           C
ATOM    890  O   THR   198      48.322  59.227  38.568  1.00  0.00           O
ATOM    891  N   GLU   199      49.129  57.415  37.516  1.00  0.00           N
ATOM    892  CA  GLU   199      50.556  57.639  37.821  1.00  0.00           C
ATOM    893  CB  GLU   199      51.103  58.849  37.025  1.00  0.00           C
ATOM    894  CG  GLU   199      51.100  58.715  35.496  1.00  0.00           C
ATOM    895  CD  GLU   199      51.704  59.975  34.846  1.00  0.00           C
ATOM    896  OE1 GLU   199      52.935  60.163  34.941  1.00  0.00           O
ATOM    897  OE2 GLU   199      50.945  60.794  34.274  1.00  0.00           O
ATOM    898  C   GLU   199      50.837  57.764  39.329  1.00  0.00           C
ATOM    899  O   GLU   199      51.286  58.813  39.808  1.00  0.00           O
ATOM    900  N   THR   200      50.573  56.710  40.103  1.00  0.00           N
ATOM    901  CA  THR   200      50.879  56.671  41.544  1.00  0.00           C
ATOM    902  CB  THR   200      49.788  55.941  42.350  1.00  0.00           C
ATOM    903  CG2 THR   200      49.791  56.384  43.814  1.00  0.00           C
ATOM    904  OG1 THR   200      48.499  56.207  41.848  1.00  0.00           O
ATOM    905  C   THR   200      52.226  55.984  41.804  1.00  0.00           C
ATOM    906  O   THR   200      52.395  54.808  41.480  1.00  0.00           O
ATOM    907  N   ASP   201      53.186  56.681  42.416  1.00  0.00           N
ATOM    908  CA  ASP   201      54.432  56.100  42.945  1.00  0.00           C
ATOM    909  CB  ASP   201      55.698  56.830  42.473  1.00  0.00           C
ATOM    910  CG  ASP   201      55.921  56.884  40.964  1.00  0.00           C
ATOM    911  OD1 ASP   201      56.902  56.253  40.499  1.00  0.00           O
ATOM    912  OD2 ASP   201      55.186  57.590  40.245  1.00  0.00           O
ATOM    913  C   ASP   201      54.405  56.009  44.483  1.00  0.00           C
ATOM    914  O   ASP   201      54.460  57.017  45.176  1.00  0.00           O
ATOM    915  N   VAL   202      54.402  54.784  45.006  1.00  0.00           N
ATOM    916  CA  VAL   202      54.482  54.462  46.434  1.00  0.00           C
ATOM    917  CB  VAL   202      53.246  53.641  46.874  1.00  0.00           C
ATOM    918  CG1 VAL   202      53.272  53.368  48.384  1.00  0.00           C
ATOM    919  CG2 VAL   202      51.932  54.391  46.584  1.00  0.00           C
ATOM    920  C   VAL   202      55.803  53.752  46.690  1.00  0.00           C
ATOM    921  O   VAL   202      55.888  52.516  46.715  1.00  0.00           O
ATOM    922  N   LYS   203      56.881  54.526  46.806  1.00  0.00           N
ATOM    923  CA  LYS   203      58.272  54.047  46.710  1.00  0.00           C
ATOM    924  CB  LYS   203      58.892  54.487  45.372  1.00  0.00           C
ATOM    925  CG  LYS   203      58.244  53.775  44.168  1.00  0.00           C
ATOM    926  CD  LYS   203      58.877  54.250  42.850  1.00  0.00           C
ATOM    927  CE  LYS   203      58.367  53.392  41.684  1.00  0.00           C
ATOM    928  NZ  LYS   203      58.590  54.054  40.390  1.00  0.00           N
ATOM    929  C   LYS   203      59.117  54.485  47.903  1.00  0.00           C
ATOM    930  O   LYS   203      59.337  55.668  48.119  1.00  0.00           O
ATOM    931  N   MET   204      59.612  53.520  48.676  1.00  0.00           N
ATOM    932  CA  MET   204      60.298  53.805  49.948  1.00  0.00           C
ATOM    933  CB  MET   204      60.458  52.476  50.729  1.00  0.00           C
ATOM    934  CG  MET   204      60.370  52.617  52.250  1.00  0.00           C
ATOM    935  SD  MET   204      60.793  51.077  53.101  1.00  0.00           S
ATOM    936  CE  MET   204      60.314  51.487  54.800  1.00  0.00           C
ATOM    937  C   MET   204      61.658  54.498  49.731  1.00  0.00           C
ATOM    938  O   MET   204      61.969  55.479  50.393  1.00  0.00           O
ATOM    939  N   MET   205      62.462  53.987  48.797  1.00  0.00           N
ATOM    940  CA  MET   205      63.783  54.520  48.476  1.00  0.00           C
ATOM    941  CB  MET   205      64.858  53.713  49.224  1.00  0.00           C
ATOM    942  CG  MET   205      64.808  53.984  50.743  1.00  0.00           C
ATOM    943  SD  MET   205      66.389  53.996  51.649  1.00  0.00           S
ATOM    944  CE  MET   205      66.735  52.247  51.865  1.00  0.00           C
ATOM    945  C   MET   205      63.986  54.519  46.955  1.00  0.00           C
ATOM    946  O   MET   205      63.978  53.462  46.324  1.00  0.00           O
ATOM    947  N   GLU   206      64.106  55.718  46.368  1.00  0.00           N
ATOM    948  CA  GLU   206      64.180  55.884  44.911  1.00  0.00           C
ATOM    949  CB  GLU   206      63.363  57.097  44.439  1.00  0.00           C
ATOM    950  CG  GLU   206      63.305  57.297  42.909  1.00  0.00           C
ATOM    951  CD  GLU   206      62.403  56.331  42.135  1.00  0.00           C
ATOM    952  OE1 GLU   206      62.000  56.682  40.994  1.00  0.00           O
ATOM    953  OE2 GLU   206      62.152  55.205  42.600  1.00  0.00           O
ATOM    954  C   GLU   206      65.640  55.874  44.420  1.00  0.00           C
ATOM    955  O   GLU   206      66.071  54.846  43.911  1.00  0.00           O
ATOM    956  N   ARG   207      66.419  56.957  44.599  1.00  0.00           N
ATOM    957  CA  ARG   207      67.805  57.140  44.108  1.00  0.00           C
ATOM    958  CB  ARG   207      67.898  58.276  43.054  1.00  0.00           C
ATOM    959  CG  ARG   207      66.815  58.291  41.969  1.00  0.00           C
ATOM    960  CD  ARG   207      67.298  59.112  40.780  1.00  0.00           C
ATOM    961  NE  ARG   207      66.242  59.271  39.754  1.00  0.00           N
ATOM    962  CZ  ARG   207      66.412  59.710  38.515  1.00  0.00           C
ATOM    963  NH1 ARG   207      67.583  59.964  38.015  1.00  0.00           N
ATOM    964  NH2 ARG   207      65.412  59.867  37.715  1.00  0.00           N
ATOM    965  C   ARG   207      68.810  57.359  45.238  1.00  0.00           C
ATOM    966  O   ARG   207      69.336  58.460  45.427  1.00  0.00           O
ATOM    967  N   VAL   208      69.064  56.321  46.022  1.00  0.00           N
ATOM    968  CA  VAL   208      69.818  56.422  47.285  1.00  0.00           C
ATOM    969  CB  VAL   208      68.821  56.584  48.465  1.00  0.00           C
ATOM    970  CG1 VAL   208      68.123  57.939  48.374  1.00  0.00           C
ATOM    971  CG2 VAL   208      67.696  55.574  48.532  1.00  0.00           C
ATOM    972  C   VAL   208      70.817  55.270  47.440  1.00  0.00           C
ATOM    973  O   VAL   208      71.177  54.649  46.453  1.00  0.00           O
ATOM    974  N   VAL   209      71.335  55.051  48.655  1.00  0.00           N
ATOM    975  CA  VAL   209      71.901  53.794  49.199  1.00  0.00           C
ATOM    976  CB  VAL   209      70.782  52.795  49.574  1.00  0.00           C
ATOM    977  CG1 VAL   209      69.908  53.360  50.697  1.00  0.00           C
ATOM    978  CG2 VAL   209      69.908  52.351  48.404  1.00  0.00           C
ATOM    979  C   VAL   209      73.007  52.993  48.481  1.00  0.00           C
ATOM    980  O   VAL   209      73.439  52.022  49.083  1.00  0.00           O
ATOM    981  N   GLU   210      73.535  53.355  47.307  1.00  0.00           N
ATOM    982  CA  GLU   210      74.588  52.539  46.657  1.00  0.00           C
ATOM    983  CB  GLU   210      74.683  52.776  45.143  1.00  0.00           C
ATOM    984  CG  GLU   210      75.330  51.521  44.548  1.00  0.00           C
ATOM    985  CD  GLU   210      75.825  51.596  43.107  1.00  0.00           C
ATOM    986  OE1 GLU   210      75.785  52.659  42.450  1.00  0.00           O
ATOM    987  OE2 GLU   210      76.251  50.495  42.672  1.00  0.00           O
ATOM    988  C   GLU   210      75.984  52.611  47.313  1.00  0.00           C
ATOM    989  O   GLU   210      76.858  53.367  46.907  1.00  0.00           O
ATOM    990  N   GLN   211      76.188  51.834  48.379  1.00  0.00           N
ATOM    991  CA  GLN   211      77.313  51.956  49.294  1.00  0.00           C
ATOM    992  CB  GLN   211      77.001  53.051  50.328  1.00  0.00           C
ATOM    993  CG  GLN   211      76.891  54.481  49.757  1.00  0.00           C
ATOM    994  CD  GLN   211      78.157  55.012  49.087  1.00  0.00           C
ATOM    995  OE1 GLN   211      79.196  54.380  49.038  1.00  0.00           O
ATOM    996  NE2 GLN   211      78.143  56.246  48.632  1.00  0.00           N
ATOM    997  C   GLN   211      77.562  50.645  50.035  1.00  0.00           C
ATOM    998  O   GLN   211      76.670  49.808  50.125  1.00  0.00           O
ATOM    999  N   MET   212      78.747  50.472  50.646  1.00  0.00           N
ATOM   1000  CA  MET   212      79.082  49.319  51.509  1.00  0.00           C
ATOM   1001  CB  MET   212      80.605  49.259  51.737  1.00  0.00           C
ATOM   1002  CG  MET   212      81.443  49.368  50.460  1.00  0.00           C
ATOM   1003  SD  MET   212      83.224  49.145  50.698  1.00  0.00           S
ATOM   1004  CE  MET   212      83.816  49.994  49.201  1.00  0.00           C
ATOM   1005  C   MET   212      78.335  49.290  52.862  1.00  0.00           C
ATOM   1006  O   MET   212      78.752  48.589  53.785  1.00  0.00           O
ATOM   1007  N   CYS   213      77.297  50.129  53.036  1.00  0.00           N
ATOM   1008  CA  CYS   213      76.928  50.626  54.353  1.00  0.00           C
ATOM   1009  CB  CYS   213      77.797  51.885  54.616  1.00  0.00           C
ATOM   1010  SG  CYS   213      79.615  51.795  54.463  1.00  0.00           S
ATOM   1011  C   CYS   213      75.418  50.935  54.519  1.00  0.00           C
ATOM   1012  O   CYS   213      75.077  52.065  54.852  1.00  0.00           O
ATOM   1013  N   VAL   214      74.501  49.982  54.290  1.00  0.00           N
ATOM   1014  CA  VAL   214      73.051  50.254  54.438  1.00  0.00           C
ATOM   1015  CB  VAL   214      72.408  50.592  53.074  1.00  0.00           C
ATOM   1016  CG1 VAL   214      70.905  50.850  53.175  1.00  0.00           C
ATOM   1017  CG2 VAL   214      73.069  51.843  52.482  1.00  0.00           C
ATOM   1018  C   VAL   214      72.308  49.143  55.174  1.00  0.00           C
ATOM   1019  O   VAL   214      72.402  47.968  54.818  1.00  0.00           O
ATOM   1020  N   THR   215      71.522  49.532  56.181  1.00  0.00           N
ATOM   1021  CA  THR   215      70.784  48.599  57.046  1.00  0.00           C
ATOM   1022  CB  THR   215      71.516  48.398  58.383  1.00  0.00           C
ATOM   1023  CG2 THR   215      70.774  47.474  59.350  1.00  0.00           C
ATOM   1024  OG1 THR   215      72.752  47.774  58.117  1.00  0.00           O
ATOM   1025  C   THR   215      69.351  49.076  57.258  1.00  0.00           C
ATOM   1026  O   THR   215      69.098  50.225  57.632  1.00  0.00           O
ATOM   1027  N   GLN   216      68.386  48.173  57.048  1.00  0.00           N
ATOM   1028  CA  GLN   216      66.979  48.388  57.346  1.00  0.00           C
ATOM   1029  CB  GLN   216      66.189  48.452  56.037  1.00  0.00           C
ATOM   1030  CG  GLN   216      64.744  48.952  56.235  1.00  0.00           C
ATOM   1031  CD  GLN   216      63.834  48.428  55.133  1.00  0.00           C
ATOM   1032  OE1 GLN   216      63.398  47.288  55.168  1.00  0.00           O
ATOM   1033  NE2 GLN   216      63.472  49.205  54.147  1.00  0.00           N
ATOM   1034  C   GLN   216      66.461  47.300  58.293  1.00  0.00           C
ATOM   1035  O   GLN   216      66.664  46.109  58.067  1.00  0.00           O
ATOM   1036  N   TYR   217      65.779  47.733  59.340  1.00  0.00           N
ATOM   1037  CA  TYR   217      65.139  46.883  60.342  1.00  0.00           C
ATOM   1038  CB  TYR   217      65.981  46.979  61.626  1.00  0.00           C
ATOM   1039  CG  TYR   217      65.539  46.164  62.824  1.00  0.00           C
ATOM   1040  CD1 TYR   217      65.071  44.840  62.672  1.00  0.00           C
ATOM   1041  CE1 TYR   217      64.740  44.066  63.802  1.00  0.00           C
ATOM   1042  CZ  TYR   217      64.855  44.621  65.093  1.00  0.00           C
ATOM   1043  OH  TYR   217      64.541  43.860  66.174  1.00  0.00           O
ATOM   1044  CE2 TYR   217      65.301  45.950  65.254  1.00  0.00           C
ATOM   1045  CD2 TYR   217      65.651  46.713  64.123  1.00  0.00           C
ATOM   1046  C   TYR   217      63.690  47.354  60.529  1.00  0.00           C
ATOM   1047  O   TYR   217      63.475  48.486  60.987  1.00  0.00           O
ATOM   1048  N   GLN   218      62.718  46.532  60.136  1.00  0.00           N
ATOM   1049  CA  GLN   218      61.276  46.757  60.374  1.00  0.00           C
ATOM   1050  CB  GLN   218      60.474  46.979  59.076  1.00  0.00           C
ATOM   1051  CG  GLN   218      61.066  47.978  58.064  1.00  0.00           C
ATOM   1052  CD  GLN   218      60.155  48.137  56.845  1.00  0.00           C
ATOM   1053  OE1 GLN   218      59.010  48.563  56.926  1.00  0.00           O
ATOM   1054  NE2 GLN   218      60.611  47.805  55.657  1.00  0.00           N
ATOM   1055  C   GLN   218      60.669  45.565  61.131  1.00  0.00           C
ATOM   1056  O   GLN   218      61.129  44.429  60.980  1.00  0.00           O
ATOM   1057  N   LYS   219      59.576  45.780  61.877  1.00  0.00           N
ATOM   1058  CA  LYS   219      58.752  44.682  62.453  1.00  0.00           C
ATOM   1059  CB  LYS   219      58.380  44.932  63.936  1.00  0.00           C
ATOM   1060  CG  LYS   219      59.520  44.972  64.968  1.00  0.00           C
ATOM   1061  CD  LYS   219      60.166  43.632  65.345  1.00  0.00           C
ATOM   1062  CE  LYS   219      59.122  42.642  65.883  1.00  0.00           C
ATOM   1063  NZ  LYS   219      59.572  41.914  67.095  1.00  0.00           N
ATOM   1064  C   LYS   219      57.492  44.412  61.644  1.00  0.00           C
ATOM   1065  O   LYS   219      57.133  43.261  61.420  1.00  0.00           O
ATOM   1066  N   GLU   220      56.826  45.448  61.137  1.00  0.00           N
ATOM   1067  CA  GLU   220      55.512  45.336  60.499  1.00  0.00           C
ATOM   1068  CB  GLU   220      54.472  45.573  61.584  1.00  0.00           C
ATOM   1069  CG  GLU   220      52.999  45.512  61.187  1.00  0.00           C
ATOM   1070  CD  GLU   220      52.116  45.689  62.428  1.00  0.00           C
ATOM   1071  OE1 GLU   220      52.553  46.359  63.398  1.00  0.00           O
ATOM   1072  OE2 GLU   220      50.995  45.142  62.461  1.00  0.00           O
ATOM   1073  C   GLU   220      55.380  46.320  59.332  1.00  0.00           C
ATOM   1074  O   GLU   220      55.521  47.534  59.511  1.00  0.00           O
ATOM   1075  N   SER   221      55.112  45.782  58.150  1.00  0.00           N
ATOM   1076  CA  SER   221      55.089  46.505  56.877  1.00  0.00           C
ATOM   1077  CB  SER   221      56.333  46.188  56.034  1.00  0.00           C
ATOM   1078  OG  SER   221      57.542  46.645  56.634  1.00  0.00           O
ATOM   1079  C   SER   221      53.787  46.158  56.165  1.00  0.00           C
ATOM   1080  O   SER   221      53.632  45.038  55.677  1.00  0.00           O
ATOM   1081  N   GLN   222      52.823  47.074  56.162  1.00  0.00           N
ATOM   1082  CA  GLN   222      51.487  46.901  55.600  1.00  0.00           C
ATOM   1083  CB  GLN   222      50.454  47.002  56.743  1.00  0.00           C
ATOM   1084  CG  GLN   222      49.014  46.626  56.325  1.00  0.00           C
ATOM   1085  CD  GLN   222      48.019  46.633  57.490  1.00  0.00           C
ATOM   1086  OE1 GLN   222      48.289  47.056  58.608  1.00  0.00           O
ATOM   1087  NE2 GLN   222      46.815  46.145  57.289  1.00  0.00           N
ATOM   1088  C   GLN   222      51.256  47.911  54.466  1.00  0.00           C
ATOM   1089  O   GLN   222      51.486  49.105  54.653  1.00  0.00           O
ATOM   1090  N   ALA   223      50.774  47.449  53.317  1.00  0.00           N
ATOM   1091  CA  ALA   223      50.413  48.293  52.183  1.00  0.00           C
ATOM   1092  CB  ALA   223      51.578  48.303  51.187  1.00  0.00           C
ATOM   1093  C   ALA   223      49.109  47.820  51.531  1.00  0.00           C
ATOM   1094  O   ALA   223      48.972  46.633  51.240  1.00  0.00           O
ATOM   1095  N   TYR   224      48.185  48.741  51.265  1.00  0.00           N
ATOM   1096  CA  TYR   224      46.924  48.486  50.550  1.00  0.00           C
ATOM   1097  CB  TYR   224      45.725  48.525  51.516  1.00  0.00           C
ATOM   1098  CG  TYR   224      45.588  47.451  52.587  1.00  0.00           C
ATOM   1099  CD1 TYR   224      46.164  46.171  52.440  1.00  0.00           C
ATOM   1100  CE1 TYR   224      45.975  45.182  53.421  1.00  0.00           C
ATOM   1101  CZ  TYR   224      45.152  45.443  54.540  1.00  0.00           C
ATOM   1102  OH  TYR   224      44.913  44.460  55.435  1.00  0.00           O
ATOM   1103  CE2 TYR   224      44.554  46.714  54.683  1.00  0.00           C
ATOM   1104  CD2 TYR   224      44.785  47.716  53.717  1.00  0.00           C
ATOM   1105  C   TYR   224      46.704  49.510  49.431  1.00  0.00           C
ATOM   1106  O   TYR   224      46.908  50.711  49.641  1.00  0.00           O
ATOM   1107  N   TYR   225      46.241  49.063  48.263  1.00  0.00           N
ATOM   1108  CA  TYR   225      45.949  49.927  47.120  1.00  0.00           C
ATOM   1109  CB  TYR   225      46.758  49.435  45.905  1.00  0.00           C
ATOM   1110  CG  TYR   225      47.065  50.468  44.836  1.00  0.00           C
ATOM   1111  CD1 TYR   225      47.746  51.667  45.158  1.00  0.00           C
ATOM   1112  CE1 TYR   225      47.976  52.638  44.168  1.00  0.00           C
ATOM   1113  CZ  TYR   225      47.595  52.413  42.834  1.00  0.00           C
ATOM   1114  OH  TYR   225      47.778  53.362  41.886  1.00  0.00           O
ATOM   1115  CE2 TYR   225      47.024  51.164  42.493  1.00  0.00           C
ATOM   1116  CD2 TYR   225      46.762  50.209  43.496  1.00  0.00           C
ATOM   1117  C   TYR   225      44.434  50.128  46.860  1.00  0.00           C
ATOM   1118  O   TYR   225      44.059  51.006  46.084  1.00  0.00           O
ATOM   1119  N   ASP   226      43.555  49.333  47.490  1.00  0.00           N
ATOM   1120  CA  ASP   226      42.184  49.718  47.912  1.00  0.00           C
ATOM   1121  CB  ASP   226      41.201  49.875  46.727  1.00  0.00           C
ATOM   1122  CG  ASP   226      40.225  51.037  47.010  1.00  0.00           C
ATOM   1123  OD1 ASP   226      40.611  52.220  46.894  1.00  0.00           O
ATOM   1124  OD2 ASP   226      39.087  50.808  47.476  1.00  0.00           O
ATOM   1125  C   ASP   226      41.643  48.718  48.973  1.00  0.00           C
ATOM   1126  O   ASP   226      42.419  47.956  49.570  1.00  0.00           O
ATOM   1127  N   GLY   227      40.323  48.697  49.230  1.00  0.00           N
ATOM   1128  CA  GLY   227      39.622  47.780  50.124  1.00  0.00           C
ATOM   1129  C   GLY   227      38.475  48.629  49.541  1.00  0.00           C
ATOM   1130  O   GLY   227      38.577  49.850  49.520  1.00  0.00           O
ATOM   1131  N   ARG   228      37.419  48.011  49.012  1.00  0.00           N
ATOM   1132  CA  ARG   228      35.940  48.052  48.889  1.00  0.00           C
ATOM   1133  CB  ARG   228      35.542  48.614  47.500  1.00  0.00           C
ATOM   1134  CG  ARG   228      35.643  50.132  47.362  1.00  0.00           C
ATOM   1135  CD  ARG   228      34.351  50.882  47.745  1.00  0.00           C
ATOM   1136  NE  ARG   228      34.200  51.047  49.204  1.00  0.00           N
ATOM   1137  CZ  ARG   228      33.063  51.192  49.862  1.00  0.00           C
ATOM   1138  NH1 ARG   228      31.894  51.039  49.322  1.00  0.00           N
ATOM   1139  NH2 ARG   228      33.072  51.522  51.130  1.00  0.00           N
ATOM   1140  C   ARG   228      35.296  46.676  49.077  1.00  0.00           C
ATOM   1141  O   ARG   228      34.314  46.563  49.815  1.00  0.00           O
ATOM   1142  N   ARG   229      35.832  45.653  48.415  1.00  0.00           N
ATOM   1143  CA  ARG   229      35.466  44.220  48.464  1.00  0.00           C
ATOM   1144  CB  ARG   229      34.438  43.885  47.367  1.00  0.00           C
ATOM   1145  CG  ARG   229      33.098  44.568  47.627  1.00  0.00           C
ATOM   1146  CD  ARG   229      32.056  44.193  46.557  1.00  0.00           C
ATOM   1147  NE  ARG   229      30.748  44.870  46.699  1.00  0.00           N
ATOM   1148  CZ  ARG   229      29.670  44.888  45.942  1.00  0.00           C
ATOM   1149  NH1 ARG   229      29.522  44.198  44.842  1.00  0.00           N
ATOM   1150  NH2 ARG   229      28.682  45.654  46.265  1.00  0.00           N
ATOM   1151  C   ARG   229      36.710  43.379  48.229  1.00  0.00           C
ATOM   1152  O   ARG   229      37.457  43.692  47.306  1.00  0.00           O
ATOM   1153  N   SER   230      36.891  42.323  49.036  1.00  0.00           N
ATOM   1154  CA  SER   230      38.172  41.605  49.159  1.00  0.00           C
ATOM   1155  CB  SER   230      38.929  42.153  50.375  1.00  0.00           C
ATOM   1156  OG  SER   230      38.978  43.573  50.313  1.00  0.00           O
ATOM   1157  C   SER   230      37.979  40.094  49.208  1.00  0.00           C
ATOM   1158  OC1 SER   230      37.900  39.447  48.144  1.00  0.00           O
ATOM   1159  OC2 SER   230      37.891  39.553  50.333  1.00  0.00           O
CONECT  732  731 1010
CONECT 1010  732 1009
CONECT 1157 1154 1158 1159
CONECT 1154 1153 1155 1157
CONECT 1155 1154 1156
CONECT 1153 1151 1154
CONECT 1158 1157
CONECT 1159 1157
CONECT 1156 1155
END
